# Supplementary material for: ACR-SA: attention-based deep model through two-channel CNN and Bi-RNN for sentiment analysis
Source: PeerJ Comput Sci. 2022 Mar 17;8:e877. doi: 10.7717/peerj-cs.877 (PMC9044316; doi:10.7717/peerj-cs.877)
Supplement: Supplemental Information 1 — We have presented a framework for data gathering and data sentiment labeling of twitter opinions. First, we considered tweets that were posted by users in the form of “Afghanistan” and “Afghan” hashtags to express their views about the current political situation in Afghanistan from 29/03/2018 to 21/06/2018. We then stored the retrieved tweets in the database and then labeled the dataset using the Vader dictionary. [file peerj-cs-08-877-s001.zip]

Archive with 7 entries (7 files):
- supplemental file/~$ntiment dataset for Afghanistan (SD4A) data preparation processes..docx
- supplemental file/processed-freqdist.pkl
- supplemental file/processed-freqdist-bi.pkl
- supplemental file/SD4A_dataset.csv
- supplemental file/sd4a-test.csv
- supplemental file/sd4a-train.csv
- supplemental file/Sentiment dataset for Afghanistan (SD4A) data preparation processes..docx
