# Supplementary material for: ACR-SA: attention-based deep model through two-channel CNN and Bi-RNN for sentiment analysis
Source: PeerJ Comput Sci. 2022 Mar 17;8:e877. doi: 10.7717/peerj-cs.877 (PMC9044316; doi:10.7717/peerj-cs.877)
Supplement: Supplemental Information 1 — We have presented a framework for data gathering and data sentiment labeling of twitter opinions. First, we considered tweets that were posted by users in the form of “Afghanistan” and “Afghan” hashtags to express their views about the current political situation in Afghanistan from 29/03/2018 to 21/06/2018. We then stored the retrieved tweets in the database and then labeled the dataset using the Vader dictionary. [file peerj-cs-08-877-s001.zip › supplemental file/sd4a-test.csv]

Wed Jun 13 06:41:31 +0000 2018	1	assure afghans of bright future once u.s invaders by reuters news
Wed Jun 13 06:41:34 +0000 2018	0	user_mention user_mention ptm is surely a terror outfit their face is unveiling pakhtoon taliban tahafuz
Wed Jun 13 06:43:03 +0000 2018	1	taliban assure afghans of bright future once u.s leave
Wed Jun 13 06:43:45 +0000 2018	0	user_mention taliban fighters killed a governor and took control of his district as clashes broke out across afghanistan despite the
Wed Jun 13 06:45:36 +0000 2018	0	user_mention indvafg test afghan bravado cuts little ice with india
Wed Jun 13 06:52:58 +0000 2018	1	congratulations najib babakerkhail a formidable diplomat and political firebrand but most importantly a great
Wed Jun 13 06:53:50 +0000 2018	0	user_mention after the afghan ceasefire went into effect goes into effect in days emo_neg taliban attacked and
Wed Jun 13 06:56:13 +0000 2018	1	afghanistan taliban assure afghans of bright future once u.s invaders leave reuters
Wed Jun 13 06:56:18 +0000 2018	0	user_mention user_mention user_mention so many in pakistan have been killed hindutva is hindu taliban
Wed Jun 13 07:04:24 +0000 2018	0	user_mention ironic statement considering the us only invaded after the taliban allowed al qaeda to use afghanistan
Wed Jun 13 07:09:47 +0000 2018	1	user_mention ghani and bajwa discussed the implementation of the afghanistanpakistan action plan for peace
Wed Jun 13 07:10:47 +0000 2018	0	taliban prisoners exploit release loophole with fake medical claims
Wed Jun 13 07:11:02 +0000 2018	0	user_mention no respect of law no fear of law no fear of judicial system afghan taliban style justice system for
Wed Jun 13 07:12:26 +0000 2018	0	india vs afghanistan test afghan bravado cuts little ice
Wed Jun 13 07:12:48 +0000 2018	0	user_mention i am sure the people behind the iraq war
Wed Jun 13 07:13:01 +0000 2018	1	via user_mention taliban assure afghans of bright future once u.s invaders leave
Wed Jun 13 07:13:24 +0000 2018	0	user_mention user_mention that begs the question why cricinfo did not cover pakistans support for afghan cricket until now
Wed Jun 13 07:15:02 +0000 2018	1	user_mention success will not come to us unless the following conditions are met afghanistan regains ownership of its own affairs
Wed Jun 13 07:15:28 +0000 2018	1	taliban assure afghans of bright future once u.s leave
Wed Jun 13 07:16:38 +0000 2018	1	how encouraging to see afghanistan doing so gr8 with sports after years of talibans deadly influence long live
Wed Jun 13 07:16:56 +0000 2018	1	user_mention their days will remain off so they are making sure that they collect enough spoils before the
Wed Jun 13 07:18:52 +0000 2018	0	user_mention we need to translate this message into farsi to reach out to all afghan brothers stop patronising one group
Wed Jun 13 07:19:12 +0000 2018	1	i dont think india will lose test match against afghanistan good thing is that everyone has talked about afghan
Wed Jun 13 07:20:33 +0000 2018	1	user_mention user_mention who is supporting good taliban opps sorry i mean aman committee army or kalia
Wed Jun 13 07:23:24 +0000 2018	1	afghanistan bright future after us taliban to afghans aap sbs news
Wed Jun 13 07:25:38 +0000 2018	1	afghanistan to play ots cricket test match with india tomorrow in bengaluru user_mention
Wed Jun 13 07:26:08 +0000 2018	0	what a historical day in history of cricket user_mention its user_mention firstevertest will be tough time for user_mention
Wed Jun 13 07:27:00 +0000 2018	1	afghan home ground was in greater noida afghan players received training from indian coach in their
Wed Jun 13 07:27:21 +0000 2018	1	lol ist time an indian accepts taliban as brave organization i dreaming
Wed Jun 13 07:28:04 +0000 2018	0	afghan police kill suicide bomber in kabul khalil humam
Wed Jun 13 07:29:51 +0000 2018	1	user_mention afghanistan to play ots cricket test match with india tomorrow in bengaluru user_mention dr.abdullaabdullah
Wed Jun 13 07:29:58 +0000 2018	0	user_mention afghanistan war crime committed by australian sas
Wed Jun 13 07:30:16 +0000 2018	0	user_mention you know every afghan kid growing up had used the excuse have to use the to not clean up the sarkhan
Wed Jun 13 07:31:22 +0000 2018	1	these afghannazi minions never fail to foolishly justify ghanis actions
Wed Jun 13 07:32:43 +0000 2018	1	taliban assure afghans of bright future once u.s invaders leave
Wed Jun 13 07:34:07 +0000 2018	0	user_mention we have a saying pal we wanna strike the fear of god into the godless
Wed Jun 13 07:34:42 +0000 2018	0	three killed when afghan children set off unexploded mortar khalil humam
Wed Jun 13 07:34:47 +0000 2018	0	user_mention arent be a friend of none taliban leader wants to communicate with the
Wed Jun 13 07:40:28 +0000 2018	1	taliban assure afghans of bright future once u.s invaders leave
Wed Jun 13 07:40:51 +0000 2018	1	user_mention music yung6ix i pray ft oritsefemi i pray popular rapper
Wed Jun 13 07:46:28 +0000 2018	1	taliban assure afghans of bright future once u.s invaders leave
Wed Jun 13 07:47:28 +0000 2018	1	and today an official eid statement from the taliban they will only engage in dialogue in direct talks
Wed Jun 13 07:48:20 +0000 2018	0	now do syria and afghanistan our presence in both countries is illegal and perpetuating conflict there the
Wed Jun 13 07:48:52 +0000 2018	1	we love this especially ahead of the worldcup
Wed Jun 13 07:49:09 +0000 2018	0	afghan shoppers go online to avoid bombs
Wed Jun 13 07:49:54 +0000 2018	1	user_mention user_mention well he does support taliban and other islamic extremism
Wed Jun 13 07:50:17 +0000 2018	1	taliban supreme leader offers direct negotiations with the united states does trump
Wed Jun 13 07:53:15 +0000 2018	0	user_mention this video shows the army responding after a taliban attack the protesters are angry because they
Wed Jun 13 07:54:19 +0000 2018	1	user_mention user_mention mara kud dost jo odar ta os na yahi bataya or is video ma bi clear nazar a raha ka
Wed Jun 13 07:57:03 +0000 2018	1	taliban assure afghans of bright future once u.s invaders leave
Wed Jun 13 08:00:00 +0000 2018	1	user_mention last week us stated that they are ready to talks with the they will not do direct talks
Wed Jun 13 08:01:39 +0000 2018	1	taliban assure afghans of bright future once u.s invaders leave kabul reuters the taliban told
Wed Jun 13 08:04:26 +0000 2018	1	exporting irans revolution the radicalization of the shiite movement afghanistan if you want to
Wed Jun 13 08:04:30 +0000 2018	1	exporting irans revolution the radicalization of the shiite movement afghanistan if you want to
Wed Jun 13 08:05:02 +0000 2018	1	user_mention love your commentary sir
Wed Jun 13 08:05:18 +0000 2018	0	taliban prisoners exploit release loophole with fake medical claims foxnews
Wed Jun 13 08:05:28 +0000 2018	0	user_mention so much for separation of church and state here is the us taliban blitz the legislative assault by
Wed Jun 13 08:06:28 +0000 2018	1	user_mention a wave of hope has been rekindled across all conflict zones world has had enough of romance with anarchy hope we all soon
Wed Jun 13 08:06:54 +0000 2018	1	user_mention rashid khan may be the most famous afghan alive
Wed Jun 13 08:06:57 +0000 2018	0	taliban prisoners exploit release loophole with fake medical claims
Wed Jun 13 08:07:29 +0000 2018	1	yes
Wed Jun 13 08:08:47 +0000 2018	1	democratic donkey samiulhaq condemn afghan peace talk he want jihad in afghanistan not pakistan via
Wed Jun 13 08:11:05 +0000 2018	0	releases infographic claims killing wounding foreign forces
Wed Jun 13 08:11:12 +0000 2018	1	well done islamabad police
Wed Jun 13 08:12:49 +0000 2018	1	user_mention australian defence forces are working in support of the development and longterm capabilities of the afghan
Wed Jun 13 08:15:44 +0000 2018	0	user_mention user_mention user_mention the us even defeat the taliban
Wed Jun 13 08:16:36 +0000 2018	0	user_mention user_mention nonsense they are our servants who are doing a very poor job of security are in
Wed Jun 13 08:17:05 +0000 2018	1	user_mention gulzar lala living in home town is so special to everyone but we are hoping you feel good living
Wed Jun 13 08:17:17 +0000 2018	1	taliban assure afghans of bright future once u.s invaders leave
Wed Jun 13 08:17:43 +0000 2018	1	supreme leader hibatullah akhundzada calls for direct negotiations with unitedstates to
Wed Jun 13 08:17:44 +0000 2018	0	afghan skipper asghar stanikzai in prematch pc today we nervous it is the first time i have heard this
Wed Jun 13 08:18:51 +0000 2018	0	user_mention user_mention mateens father was also hosting an online protaliban that folks refuse to call pulse an act of islamic
Wed Jun 13 08:20:05 +0000 2018	0	taliban kill afghan district governor
Wed Jun 13 08:20:07 +0000 2018	0	user_mention ramadan day attacks and people killed in the name of radical includes six women and children
Wed Jun 13 08:20:21 +0000 2018	1	afghan cricket a stunning tale of courage and passion
Wed Jun 13 08:23:19 +0000 2018	0	disgusting emo_neg
Wed Jun 13 08:24:48 +0000 2018	1	wishing his excellency minister user_mention all the best in his future endeavours following his resignation as
Wed Jun 13 08:25:38 +0000 2018	1	user_mention oo yeah keep reading disney trips me the funny thing was the intro of an isi agent
Wed Jun 13 08:26:16 +0000 2018	0	taliban prisoners exploit release loophole with fake medical claims
Wed Jun 13 08:28:42 +0000 2018	1	if you spread the news expect lit events lol
Wed Jun 13 08:29:08 +0000 2018	0	user_mention user_mention user_mention user_mention where you troubled when user_mention exchanged five taliban
Wed Jun 13 08:30:00 +0000 2018	0	user_mention user_mention shouldnt he be working at a drive for the taliban you jackass
Wed Jun 13 08:33:32 +0000 2018	1	taliban assures afghans of a bright future once the leave
Wed Jun 13 08:34:56 +0000 2018	1	user_mention user_mention your isi chief general durrani accepted you created dont trust
Wed Jun 13 08:38:13 +0000 2018	0	user_mention pakistan basdir policemen killed
Wed Jun 13 08:38:42 +0000 2018	1	breshna musazai graduated after surviving polio and two talibaninflicted gunshot wounds
Wed Jun 13 08:39:01 +0000 2018	1	user_mention user_mention this video is recorded when mullah nazir group of taliban attacked ptm peaceful
Wed Jun 13 08:39:43 +0000 2018	0	user_mention this is foolish of govt to announce ceasefire in ramzan indian govt did the same mistake in kashmir
Wed Jun 13 08:40:19 +0000 2018	0	at least of the youngsters held at adiala jail on serious charges inlcuding sedition are enrolled in
Wed Jun 13 08:40:21 +0000 2018	1	user_mention you thankful to taliban ager wo na hota tu ajj tum yahan hoty
Wed Jun 13 08:41:15 +0000 2018	0	award for worst tweet in defence of anyone goes to
Wed Jun 13 08:41:39 +0000 2018	1	user_mention you should be thankful to taliban ager tu na hoty na malala hotee aur tum uk mei hoty wahan swat mei
Wed Jun 13 08:42:24 +0000 2018	1	user_mention survivors must also apologize to hafizsaeed his thuggish rawalpindi chums
Wed Jun 13 08:42:44 +0000 2018	0	afghanistan ist nicht sicher stoppt die in der provinz badakhshan soldaten
Wed Jun 13 08:45:42 +0000 2018	0	how_isee these players of afghanistan can create trouble for india in historic indvafg test starting
Wed Jun 13 08:46:48 +0000 2018	0	user_mention they have no option read afghan n syrian kids no longer react to a bomb blast
Wed Jun 13 08:49:02 +0000 2018	0	user_mention so this is the vehicle that was attacked in quetta earlier today the passengers were reportedly policemen unclear if
Wed Jun 13 08:49:48 +0000 2018	1	the afghan taliban are promising a bright future once the u.s invaders leave share about war news taliban
Wed Jun 13 08:51:12 +0000 2018	1	hand crochet baby blanket or afghan with atsocialmedia tweetuk
Wed Jun 13 08:51:56 +0000 2018	1	user_mention to share this from my etsy shop chenille crochet baby blanket
Wed Jun 13 08:52:51 +0000 2018	1	user_mention user_mention user_mention user_mention user_mention yes french are already involved
Wed Jun 13 08:54:15 +0000 2018	0	user_mention the taliban didnt carry out a targeted attack on waleed okay he was collateral damage to them in their rataliation
Wed Jun 13 08:55:39 +0000 2018	1	user_mention really amazing watching ghani and his advisors repeatedly tweet about cricket
Wed Jun 13 08:56:01 +0000 2018	1	too many of you pretend to support ptm this is people asking to go and act against the taliban while taliban are
Wed Jun 13 08:56:40 +0000 2018	1	user_mention too many of you pretend to support ptm this is people asking to go and act against the taliban while taliban are shooting
Wed Jun 13 08:56:49 +0000 2018	1	i so want india to win this game a bit more for the overconfidence shown by the afghan players like maybe
Wed Jun 13 08:58:51 +0000 2018	1	user_mention yellow white crib blanket hand crocheted baby afghan or toddler throw free ship
Wed Jun 13 09:00:01 +0000 2018	1	afghan girls look on as they wait to receive food donated by a private charity during the islamic holy month
Wed Jun 13 09:00:44 +0000 2018	0	superlatively nice bdsm forced to fuck by taliban
Wed Jun 13 09:00:47 +0000 2018	0	and kicking simple jean no pain me down pretty
Wed Jun 13 09:00:49 +0000 2018	1	user_mention college student shot by taliban in graduates with honours
Wed Jun 13 09:00:57 +0000 2018	0	hpc renews call on taliban to debate about ongoing war with afghan clerics
Wed Jun 13 09:02:36 +0000 2018	0	user_mention afghanistan afghan government ignoring violence against women vaw
Wed Jun 13 09:03:27 +0000 2018	1	afghans banking on experience to challenge india
Wed Jun 13 09:03:49 +0000 2018	1	user_mention we expecting weather like this in bangalore time to take shelter with the afghan players
Wed Jun 13 09:05:25 +0000 2018	1	user_mention innovating in iran afghan immigrant wins praise in tehran
Wed Jun 13 09:06:08 +0000 2018	0	boycott user_mention
Wed Jun 13 09:07:02 +0000 2018	1	the afghan taliban are promising a bright future once the u.s invaders leave share about war
Wed Jun 13 09:07:29 +0000 2018	1	user_mention user_mention atul kochhar has been made to apologise for pointing out yrs of islamic jihad in
Wed Jun 13 09:08:05 +0000 2018	0	pashtun students in pakistan r being produced b4 anti terrorist court
Wed Jun 13 09:08:14 +0000 2018	1	user_mention taliban overrun parts of sayyad district security personnel have been missing after taliban
Wed Jun 13 09:10:06 +0000 2018	1	user_mention user_mention they will never say bcoz india starts helping them since history will
Wed Jun 13 09:11:06 +0000 2018	1	user_mention charming tuesday afghan gorgeous user_mention user_mention is only one
Wed Jun 13 09:13:13 +0000 2018	1	hand crochet baby ripple blanket or afghan in by knittingtopia atsocialmedia
Wed Jun 13 09:13:50 +0000 2018	1	user_mention watch as indias shining star user_mention spins rashid khans tall claim about afghan bowlers in his favour
Wed Jun 13 09:14:02 +0000 2018	1	taliban vows bright future for afghanistan when us
Wed Jun 13 09:15:55 +0000 2018	1	taliban assure afghans of bright future once u.s invaders leave the taliban told to leave
Wed Jun 13 09:15:56 +0000 2018	1	user_mention we can all do better by our girls educationforall girlsed educationisahumanright
Wed Jun 13 09:17:24 +0000 2018	0	death toll rises to after ambulance bomb hits afghan capital kabul
Wed Jun 13 09:19:10 +0000 2018	0	user_mention putin kim jongun isis taliban no problems mainstream press is our countrys biggest enemy
Wed Jun 13 09:19:25 +0000 2018	1	pakistan army actively used taliban against peaceful protesters who demanded putting an end to taliban the
Wed Jun 13 09:19:48 +0000 2018	1	interesting since when has warlord user_mention begun to recognize the afghan government not only do
Wed Jun 13 09:20:19 +0000 2018	0	taliban brutality killed afghan governor in a latest blow to afghanpeace
Wed Jun 13 09:21:09 +0000 2018	0	user_mention user_mention user_mention user_mention pakisi has struck a deal with tehreekitaliban pakistan to
Wed Jun 13 09:21:17 +0000 2018	1	congrats
Wed Jun 13 09:23:07 +0000 2018	0	user_mention taliban brutality killed afghan governor in a latest blow to afghanpeace
Wed Jun 13 09:24:01 +0000 2018	1	user_mention user_mention user_mention taimoorree that sounds like afghan army unit surely a person keeping
Wed Jun 13 09:25:44 +0000 2018	0	user_mention no mention of russia invading afghanistan
Wed Jun 13 09:25:56 +0000 2018	0	sticky bomb hit the vehicle of afghan senate leader in kabul afghanistan
Wed Jun 13 09:27:24 +0000 2018	1	how funny
Wed Jun 13 09:27:58 +0000 2018	0	does the koran promote violence hh younus algohar answers a question posed by mr singh
Wed Jun 13 09:28:39 +0000 2018	1	user_mention user_mention i hope its a joke were being told by usa
Wed Jun 13 09:29:15 +0000 2018	0	retweeted mashal i user_mention we leave
Wed Jun 13 09:30:00 +0000 2018	1	optimism grows over govttaliban ceasefire tolonews
Wed Jun 13 09:30:34 +0000 2018	1	former afghan president hamid karzai hopeful for permanent peace with
Wed Jun 13 09:32:44 +0000 2018	1	the leaders agreed to work together only after the us intervention us should leave aside the afghan govt go
Wed Jun 13 09:33:40 +0000 2018	0	taliban fighters according to govt sources handed over their weapons in nangarhar
Wed Jun 13 09:39:16 +0000 2018	0	this morning in the yemen war uskorean wargames training taliban wants
Wed Jun 13 09:39:21 +0000 2018	0	taliban keep fighting as kabul ceasefire begins
Wed Jun 13 09:40:40 +0000 2018	1	ptm activists were shot at by the taliban and the people asked the army to help which happen lol
Wed Jun 13 09:41:43 +0000 2018	0	user_mention when dirty saudis dont want to take responsibility for all the shit they do they accuse others of blaming them a
Wed Jun 13 09:41:59 +0000 2018	1	absolutely second this comment i think first and foremost time for iran to open up and be friendly with its
Wed Jun 13 09:42:55 +0000 2018	1	user_mention significant number of the afghans hosting the couchsurfing tourists happen to be members of the by sam
Wed Jun 13 09:43:12 +0000 2018	0	user_mention you know us soldiers were told to ignore islamic pedophilia in afghanistan punished for attacking a
Wed Jun 13 09:48:14 +0000 2018	0	user_mention iskp informs about a large attack on taliban in faryab
Wed Jun 13 09:48:18 +0000 2018	1	user_mention user_mention you didnt get the point how it reached mauripur road unchecked there should be an
Wed Jun 13 09:49:07 +0000 2018	0	taliban told to leave afghanistan in an announcement marking the end of ramadan
Wed Jun 13 09:51:26 +0000 2018	0	the taliban remained on the offensive wednesday
Wed Jun 13 09:55:40 +0000 2018	1	showing assad syria with women in western style clothing make it great headasses
Wed Jun 13 09:58:03 +0000 2018	0	bloody hypocrites
Wed Jun 13 09:59:01 +0000 2018	0	user_mention suicide bomber kills at least eight near afghan clerics peace tent
Wed Jun 13 10:00:01 +0000 2018	1	part of freedom of freedom from the liberty that has made america dont
Wed Jun 13 10:07:38 +0000 2018	1	user_mention afghan coach phil simmons dont mind grass on pitch have seen these spinners rashid co turn on green tops
Wed Jun 13 10:09:07 +0000 2018	0	user_mention ana soldiers killed in attack on badakhshan post by gul mohammad tanha on june faizabad pajhwok emo_neg a public
Wed Jun 13 10:09:50 +0000 2018	1	gandhara is actively engaged in propaganda against pakistans interest in this article they are
Wed Jun 13 10:10:39 +0000 2018	0	afghan women excluded from upcoming vote
Wed Jun 13 10:11:30 +0000 2018	0	user_mention user_mention user_mention user_mention absolutely right army men did very wrong but there are questions plz
Wed Jun 13 10:11:55 +0000 2018	0	notices calling for details of of possible breaches of the rules of war in afghanistan placed in afghan
Wed Jun 13 10:13:41 +0000 2018	1	is these good taliban
Wed Jun 13 10:14:50 +0000 2018	0	bigots and religious fanatics everywhere nobody should leave their homes in fear
Wed Jun 13 10:15:11 +0000 2018	0	user_mention five policemen killed in taliban car bomb attack in afghanistan reports via user_mention
Wed Jun 13 10:15:18 +0000 2018	0	worked as an interpreter with the us army for years before threats to his life forced him to flee
Wed Jun 13 10:18:39 +0000 2018	0	user_mention tum logo ne sirf afghan mai terrorist bheje hai
Wed Jun 13 10:19:39 +0000 2018	1	user_mention user_mention user_mention user_mention please get the bigger
Wed Jun 13 10:20:55 +0000 2018	0	user_mention you all kill me where were you when obama was giving iran tons of money and whatever else and that
Wed Jun 13 10:20:57 +0000 2018	1	user_mention so pindi rejected the bail application of pashtun tahafuz movement students surely protest peacefully condemning
Tue May 29 05:23:16 +0000 2018	0	user_mention deepstate cia must be pissed user_mention trump has been bombing the crap out of the their afghanistan poppy fields
Tue May 29 05:26:48 +0000 2018	0	nangarhar reports of afghan national army killing civilians by mistake in a late night raid on a house in
Tue May 29 05:27:19 +0000 2018	1	user_mention want all the girls in afghanistan to know that they can do anything boys can madina
Tue May 29 05:28:03 +0000 2018	1	baby girl pink and white crochet baby blanket baby afghan crochet photo prop ready to
Tue May 29 05:29:22 +0000 2018	0	user_mention user_mention there is no black and white mate not is there right or wrong there are no absolutes in life a soldier
Tue May 29 05:29:25 +0000 2018	1	good read by user_mention fresh frame work for pakafghan peace
Tue May 29 05:32:00 +0000 2018	0	user_mention user_mention lol seriously as if hague of true were going to seize our federal reserve you people can
Tue May 29 05:33:16 +0000 2018	0	user_mention afghan forces mistakenly kill nine
Tue May 29 05:33:57 +0000 2018	0	user_mention she married brothers in an afghan family torn by war a taliban
Tue May 29 05:35:27 +0000 2018	0	the afghan government is in no position to fight enemies.the situation with the afghan police and army is not good
Tue May 29 05:38:37 +0000 2018	0	to stop the taliban from shooting women in the head
Tue May 29 05:38:52 +0000 2018	1	user_mention i have been warning kabul regime for ages fear the day when pakistan refuses to accept the durand line as
Tue May 29 05:39:04 +0000 2018	1	sterling silver ottoman handmade ring real afghan turquoise fine jewelry new ebay
Tue May 29 05:41:51 +0000 2018	0	when you teach killing but forgot to teach how to use brain
Tue May 29 05:42:16 +0000 2018	1	i have always shared the stories of user_mention with a big smile but i cant resist tears as i share this
Tue May 29 05:43:44 +0000 2018	0	trumps air campaign prompting taliban to shut down heroin labs via user_mention
Tue May 29 05:47:03 +0000 2018	0	big blow to user_mention dawlat zadran likely to miss maiden test in here
Tue May 29 05:48:40 +0000 2018	0	user_mention afghan forces kill nine people
Tue May 29 05:48:47 +0000 2018	1	user_mention there are stories from afghanistan that will live with us forever an i shall never forget the taliban insurgent trained
Tue May 29 05:50:25 +0000 2018	0	user_mention taliban claim that the suicide bomber jabir detonated a truck filled with explosives as a military convoy was leaving
Tue May 29 05:55:34 +0000 2018	0	relatives of senate chairman killed in nangarhar raid by yousaf zarifi on may jalalabad pajhwok emo_neg
Tue May 29 05:56:57 +0000 2018	1	there is a section in this world who is so comfortable in the old world order and such intoxicated with that old
Tue May 29 06:02:40 +0000 2018	0	civilians killed in afghan province
Tue May 29 06:04:02 +0000 2018	1	access to justice for afghan women inadequate un
Tue May 29 06:04:15 +0000 2018	0	friendly fire kills afghan civilians
Tue May 29 06:04:17 +0000 2018	0	user_mention officials afghan special forces kill nine civilians
Tue May 29 06:06:12 +0000 2018	0	check here viral news nine civilians killed in eastern afghan province
Tue May 29 06:06:32 +0000 2018	1	access to justice for afghan women inadequate un envoy
Tue May 29 06:06:36 +0000 2018	0	user_mention this woman screamed at four afghancanadians to go back to their country
Tue May 29 06:08:25 +0000 2018	1	congrats
Tue May 29 06:08:32 +0000 2018	1	user_mention are going to hold soon a great shura to elect a new
Tue May 29 06:08:33 +0000 2018	0	violence against afghan women carried out with impunity un unitednations
Tue May 29 06:09:13 +0000 2018	1	user_mention afghan motorsport enthusiasts got a chance to show off their driving skills on monday when ten drivers took part in an
Tue May 29 06:10:47 +0000 2018	0	we are at the century killings still take place every day
Tue May 29 06:12:12 +0000 2018	1	taliban kill tribal elder for awarding trump a medal tolonews
Tue May 29 06:14:42 +0000 2018	1	q how do you play taliban bingo b52 f16 b1
Tue May 29 09:37:29 +0000 2018	0	europe is rejecting thousands of afghan asylum seekers a year but what awaits them back home
Tue May 29 09:39:05 +0000 2018	1	user_mention germany free balochistan movement organised a rally and protest demonstration in hannover activists from ahwazi arab
Tue May 29 09:40:25 +0000 2018	0	user_mention retweeted syed ehtasham ali user_mention sad for poor
Tue May 29 09:41:53 +0000 2018	0	afghan forces mistake we see you user_mention
Tue May 29 09:44:32 +0000 2018	0	user_mention oh also shurwa is considered a peasants dish in afghanistan but that shit like crack bomb af deffo top dishes
Tue May 29 09:45:51 +0000 2018	0	user_mention trumps air campaign prompting taliban to shut down heroin labs via user_mention
Tue May 29 09:48:05 +0000 2018	0	afghan forces night raid kills civlians
Tue May 29 09:49:24 +0000 2018	0	aljazeera afghan forces night raid kills civlians in nangarhar africa
Tue May 29 09:50:44 +0000 2018	0	afghan forces night raid kills civlians in nangarhar
Tue May 29 09:53:02 +0000 2018	0	afghan forces night raid kills civlians in nangarhar at least nine people were killed after security forces
Tue May 29 09:54:40 +0000 2018	0	user_mention violence against women be it murder
Tue May 29 09:55:20 +0000 2018	0	iran warns pakistan of islamic state presence along pakafghan border the express tribune via
Tue May 29 09:55:32 +0000 2018	0	user_mention countless of dead korean
Tue May 29 09:55:57 +0000 2018	0	many long years of war and thousands of night raids later
Tue May 29 09:56:47 +0000 2018	1	user_mention u cant ever argue with afghan parents
Tue May 29 09:57:35 +0000 2018	1	user_mention an afghan man who legally named his son donald trump has now said he no longer feels safe and has fled afghanistan
Tue May 29 09:58:38 +0000 2018	0	killer afghan
Tue May 29 10:01:38 +0000 2018	0	all these damn names in the world and you choose that evil bitch name tf
Tue May 29 10:01:39 +0000 2018	0	user_mention lanother by afghan security forces forces have killed nine people
Tue May 29 10:01:40 +0000 2018	1	an afghan man who legally named his son donald trump has now said he no longer feels safe and has fled afghanistan
Tue May 29 10:03:37 +0000 2018	0	trumps air campaign prompting taliban to shut down heroin labs via user_mention
Tue May 29 10:04:29 +0000 2018	0	she married brothers in family torn by afghan war
Tue May 29 10:05:13 +0000 2018	0	user_mention forget would an afghan name his son even
Tue May 29 10:08:45 +0000 2018	0	user_mention no fringe lg black white chevron
Tue May 29 10:09:26 +0000 2018	1	user_mention light solid blue afghan
Tue May 29 10:09:36 +0000 2018	0	access to justice for afghan women victims of violence is severely inadequate mediation deprived them of
Tue May 29 10:09:57 +0000 2018	0	teen star rashid khan leads afghan attack in historic india test
Tue May 29 10:11:02 +0000 2018	1	an afghan man who legally named his son donald trump has now said he no longer feels safe and has fled afghanis
Tue May 29 10:12:59 +0000 2018	0	why is it so hard for interpreters worked for western forces to get protection listen to nazir ayeen
Tue May 29 10:13:00 +0000 2018	1	user_mention taliban haberleri talibanci olarak anilmiyoruz emo_pos acaba taliban ihanet edenlere
Tue May 29 10:13:32 +0000 2018	1	user_mention an afghan man who legally named his son donald trump has now said he no longer feels safe and has fled afghanistan
Tue May 29 10:13:50 +0000 2018	0	wtf whyy
Tue May 29 10:14:59 +0000 2018	0	afghan army killed at least nine civilians in an operation in the eastern province of nangarhar and eight others
Tue May 29 10:16:24 +0000 2018	1	peter this brexit taliban nonsense is probably best left without comments
Tue May 29 10:40:25 +0000 2018	0	afghan forces night time raid kills civlians in nangarhar
Tue May 29 10:41:08 +0000 2018	1	user_mention user_mention is now the most powerful workinglevel officials within the white house
Tue May 29 10:42:21 +0000 2018	0	suspected militants attack afghan interior ministry in kabul pinoygovernmentforums pinoygovernment pinoygovt pgf
Tue May 29 13:24:11 +0000 2018	0	kabul afghan sobey hilmand k zila grashik me police head quarter k qareeb car bomb dhamaka
Tue May 29 13:25:19 +0000 2018	0	khaama taliban leader killed over sexual assault attempt in nangarhar province afghanistan
Tue May 29 13:25:37 +0000 2018	0	user_mention salam alaikom afghanistan an afghan commando sweeps the road looking for mines commandos destroyed an ied
Thu May 31 07:56:54 +0000 2018	0	us marines kill more than taliban leaders in afghanistan
Thu May 31 07:56:57 +0000 2018	0	user_mention v_of_europe v_of_europe french woman beaten up by afghan asylum seekers for being too lightly dressed
Thu May 31 07:57:02 +0000 2018	0	user_mention americas longest war ever most people dont even know
Thu May 31 08:01:09 +0000 2018	1	gorgeous afghan beauty
Thu May 31 08:01:23 +0000 2018	1	user_mention will further strengthen ties between the two countries and deliver a message of peace afghan players are well
Thu May 31 08:02:10 +0000 2018	0	user_mention u.s guided artillery rockets kill taliban leaders in a single strike in
Thu May 31 08:04:36 +0000 2018	1	user_mention honored to host the ayenda foundation tonight i am proud to support your mission to provide education to children in rural
Thu May 31 08:08:09 +0000 2018	0	the breadwinner indeed a glimpse of the violence and extreme patriarchy the women of afghanistan had gone
Thu May 31 08:08:35 +0000 2018	0	why has justin trudeau abandoned canadas interpreters
Thu May 31 08:08:48 +0000 2018	1	shh communist progressives democrat side kicks rinos want you as an american to
Thu May 31 08:09:25 +0000 2018	0	over taliban leaders killed in us operation
Thu May 31 08:12:47 +0000 2018	1	peace deal signed with pakistani proxy afghan taliban will not last any longer than
Thu May 31 08:13:16 +0000 2018	1	shh communist progressives democrat side kicks rinos want you as an american to
Thu May 31 08:16:37 +0000 2018	0	trump officially nominates new commander for afghanistan war usa
Thu May 31 08:18:17 +0000 2018	1	good news of the day
Thu May 31 08:19:09 +0000 2018	1	user_mention nothing in this world could make me smile more than this headline
Thu May 31 08:20:05 +0000 2018	1	user_mention khatera is really an example of bravery and courage to all of us
Thu May 31 08:20:29 +0000 2018	0	user_mention user_mention french woman beaten up by afghan asylum seekers for being too lightly dressed
Thu May 31 08:20:55 +0000 2018	0	user_mention worked as an interpreter with the us army for years before threats to his life forced him to flee afghanistan
Thu May 31 08:22:39 +0000 2018	0	user_mention user_mention user_mention hehehe american provide weapons of taliban in soviet war pakistan saudia arabia
Thu May 31 08:22:57 +0000 2018	1	user_mention long live for afghan heroes
Thu May 31 08:27:16 +0000 2018	0	guns for the afghan rebels angelic upstarts million
Thu May 31 08:28:04 +0000 2018	0	user_mention turkey provides aid to families of afghan war victims
Thu May 31 08:28:26 +0000 2018	0	afghanistan had zero to do with any attacks in the west however
Thu May 31 08:29:19 +0000 2018	1	round them up and show them justice dont take in that trash
Thu May 31 08:31:45 +0000 2018	1	user_mention afghan civilians must be protected
Thu May 31 08:32:20 +0000 2018	1	user_mention commentators joked that bavaria was turning into
Thu May 31 08:33:43 +0000 2018	0	nothing says progressive tolerance like a few beat up woman oh and your a racist and a bigot if you complain
Thu May 31 08:36:11 +0000 2018	0	bavaria is noted for its ban on tv
Thu May 31 08:36:12 +0000 2018	1	afghan forces free inmates from
Thu May 31 08:36:22 +0000 2018	0	user_mention taliban ied attack on andsf humvee in logar afghanistan
Thu May 31 08:37:52 +0000 2018	1	user_mention the afghan special forces have freed over people
Thu May 31 08:40:36 +0000 2018	0	user_mention i just blocked some abusive bum i noted part of his attack was that of the stories on your website are far
Thu May 31 08:40:53 +0000 2018	0	user_mention afghanistan is playing with fire shd not start something it cant quite finish it shd not let its territory be used by
Thu May 31 08:41:06 +0000 2018	1	groundbreaking law brought justice for afghanistan
Thu May 31 08:41:23 +0000 2018	1	groundbreaking law brought justice for afghanistan
Thu May 31 08:41:39 +0000 2018	1	real homemade morning husbend and wife bedroom sexy videos chayanne milfhunter
Thu May 31 08:42:21 +0000 2018	1	user_mention this will not happen in america the dopey celebrities are blind but wethepeople will win
Thu May 31 08:42:44 +0000 2018	1	supporting peace and stability the afghan national army trust fund via user_mention
Thu May 31 08:42:56 +0000 2018	0	we sent our young men and women to be maimed and die in afghanistan for nothing as afghan officials are in talks with the taliban
Thu May 31 08:43:16 +0000 2018	0	user_mention afghan defence ministry says the taliban fighters yesterday shot dead female nurses of a clinic after they briefly
Thu May 31 08:43:19 +0000 2018	1	one more proud moment for jehadis user_mention user_mention user_mention if you wear skimpy you are bound to
Thu May 31 14:20:39 +0000 2018	1	tell me why my history teacher was talking to me about afghan food for a solid minutes
Thu May 31 14:21:36 +0000 2018	0	user_mention poor little victimized russia it only annexes european countries
Thu May 31 14:23:56 +0000 2018	1	user_mention lool hes definitely older than but i do remember reading a lot of afghan players estimate
Thu May 31 14:24:05 +0000 2018	1	user_mention the afghan robotic team wraps up successful tour abroad
Thu May 31 14:24:12 +0000 2018	1	user_mention swift action taken against timber mafia by chitral administration and police near pakafghan border
Thu May 31 14:24:17 +0000 2018	1	user_mention we also had detailed discussions abt an afghan government led peace reconciliation process in afghanistan gen.janjua
Thu May 31 14:24:20 +0000 2018	1	user_mention in this oped explaining afghanistans peace offer to the taliban
Thu May 31 14:24:32 +0000 2018	1	user_mention dfm user_mention gives details of the unprecedented peace offer by president user_mention to the taliban
Thu May 31 14:24:35 +0000 2018	0	report u.s killed taliban leaders in helmand province via user_mention
Thu May 31 14:26:10 +0000 2018	0	us commander in afghanistan taliban talking and fighting
Thu May 31 14:27:00 +0000 2018	0	over taliban leaders killed in us operation via user_mention good get em all till there are none user_mention
Mon May 28 02:43:31 +0000 2018	1	user_mention user_mention user_mention do not confuse the social crimes and practices with scripture sanctioned
Mon May 28 02:45:35 +0000 2018	1	user_mention promotion investment on kp archaeology buddha in swat valley restored after nine years when
Mon May 28 02:47:36 +0000 2018	0	user_mention will have to pay a heavy
Mon May 28 02:47:43 +0000 2018	1	add a touch of spring to any room with the spring tulip afghan crochet pattern by crafting friends d
Mon May 28 02:49:27 +0000 2018	1	user_mention the innocent ones
Mon May 28 02:50:52 +0000 2018	0	user_mention user_mention user_mention no we would not lose our military won a war since wwii more
Mon May 28 02:51:16 +0000 2018	1	great to see achievements in educational department user_mention efforts are admirable
Mon May 28 02:51:35 +0000 2018	0	amazing teen punished with big teen boys sleping molested xx ww afghan big
Mon May 28 02:55:39 +0000 2018	0	user_mention fuck liam gallagher
Mon May 28 02:56:51 +0000 2018	0	user_mention pakistan has no choice but to enter afghanistan syria
Mon May 28 02:57:19 +0000 2018	0	wife gets a rough face taliban rape blonde reporter videos free milftoon
Mon May 28 02:58:21 +0000 2018	1	user_mention iran official daily just run a long feature story about the brilliant afghan scientist
Mon May 28 03:02:43 +0000 2018	1	top afghan security officials visit pakistan for crucial talks
Mon May 28 03:03:59 +0000 2018	1	ipl is over and still user_mention is trending in india this is what is called sports and love has no
Mon May 28 03:05:06 +0000 2018	0	user_mention how can you hate a group of people so much on top of that
Mon May 28 03:07:50 +0000 2018	1	user_mention please take user_mention to afghan doubt he is good cricketer we are having quite few gem
Mon May 28 03:17:02 +0000 2018	1	user_mention dear user_mention
Mon May 28 03:23:30 +0000 2018	1	user_mention if we dont arrest this venomous preachers like khadim hussain rizvi
Mon May 28 03:24:44 +0000 2018	0	big ass desi wife very hard doggy free anabolic rough sex housewife fucked by
Mon May 28 03:25:54 +0000 2018	0	uk scheme for afghan interpreters slammed as failure
Mon May 28 03:30:08 +0000 2018	1	user_mention a very important message for international community plz read share isis is isil daesh
Mon May 28 03:30:18 +0000 2018	0	taliban suicide bomber hits afghan forces in helmand fdds long war journal
Mon May 28 03:35:47 +0000 2018	0	taliban suicide bombing kills via user_mention
Mon May 28 06:39:54 +0000 2018	1	the libraryonwheels offers pupils and street kids free access to books
Mon May 28 06:41:58 +0000 2018	1	smooth twink movie and pakistani boys ass gay sex hot top afghan gay free sex
Mon May 28 06:42:18 +0000 2018	1	now playing afghan jalebi film version by akhtar channal
Mon May 28 06:46:20 +0000 2018	1	user_mention taliban exposed in great details by younus algohar videos mostly in urdu some with english
Mon May 28 06:46:28 +0000 2018	0	six taliban insurgents killed in paktia
Mon May 28 06:47:08 +0000 2018	0	user_mention religious extremism and mischief of dajjal antichrist isis taliban alshabab islam
Mon May 28 06:48:50 +0000 2018	1	user_mention user_mention user_mention user_mention rashid brother you did your best mashallah
Mon May 28 06:53:13 +0000 2018	1	senior military and intelligence officials from afghanistan and pakistan have agreed to enhance efforts to ensure
Mon May 28 06:53:54 +0000 2018	1	afghan national security advisor mohammad hanif atmar called on pakistans chief of army staff general qamar
Mon May 28 06:57:05 +0000 2018	1	user_mention the boys look like members of the taliban the homeschooling must be at a madrasa
Mon May 28 06:57:47 +0000 2018	0	herat police arrest taliban high commander for badghis province
Mon May 28 07:00:53 +0000 2018	0	six taliban have been killed in a us drone strike in the syed karm district of southeastern paktia province
Mon May 28 07:04:21 +0000 2018	1	user_mention afghan national security advisor mohammad hanif atmar called on pakistans chief of army staff general qamar javed bajwa
Mon May 28 07:06:34 +0000 2018	1	afghan delegation led by national security adviser nsa mohammad haneef atmar met on sunday with
Mon May 28 07:06:57 +0000 2018	0	us denies civilians killed in airstrikes on drug labs
Mon May 28 07:07:18 +0000 2018	1	user_mention an afghan sikh in jalalabad city does not the whole day in solidarity with and in respect for other
Mon May 28 07:09:28 +0000 2018	0	user_mention taliban kill over afghan soldiers and police officers in one
Mon May 28 07:10:50 +0000 2018	0	user_mention totally political he made tactical errors that night add in his order to bring a on a
Mon May 28 07:11:32 +0000 2018	0	go bump that shit
Mon May 28 07:14:17 +0000 2018	1	she needs a councilor someone must admit advice her she needs attention at moment
Mon May 28 07:15:17 +0000 2018	1	user_mention you want take afghanestan
Mon May 28 07:21:03 +0000 2018	0	afghan security forces detain recruiting officer
Mon May 28 07:21:26 +0000 2018	1	top afghan security officials visit pakistan for
Mon May 28 07:26:17 +0000 2018	1	user_mention user_mention true but it never deployed to afghan for all the years that we were there relied
Mon May 28 07:34:00 +0000 2018	1	top afghan security officials met with chief of army staff
Mon May 28 07:34:10 +0000 2018	0	needy les teens playing with her shemale dildo tube muscle lesbian porn
Mon May 28 07:34:29 +0000 2018	1	taliban beards okay
Mon May 28 07:35:05 +0000 2018	0	religion is one of our biggest problems
Mon May 28 07:37:12 +0000 2018	1	retweeted sophieco user_mention of pakistan isi intelligence asad durrani on how pakind rivalry
Mon May 28 07:40:06 +0000 2018	1	well said
Mon May 28 07:42:38 +0000 2018	1	hand crocheted baby
Mon May 28 07:46:47 +0000 2018	0	talc mining society in eastern nangarhar province of afghanistan rejected global witness report
Mon May 28 07:47:22 +0000 2018	1	user_mention hand crocheted baby
Mon May 28 07:48:40 +0000 2018	1	user_mention god i hate afghan desi clothes that give me chapati boobs like if you size up it looks like a parachute if you size
Mon May 28 07:49:46 +0000 2018	1	taliban assassinate tribal elder who had crafted bravery medal for trump
Mon May 28 07:50:21 +0000 2018	0	afghan official gunmen kill people in herat province
Mon May 28 07:53:25 +0000 2018	1	afghan government is scrapping about thousand right hand drive vehicles
Mon May 28 07:59:09 +0000 2018	1	why does this sound like it was plagiarized from my uncles story lmao a lot of afghan uncles tell me jinn
Mon May 28 07:59:57 +0000 2018	1	user_mention a government programme to help former interpreters for british forces in afghanistan has been described as an
Mon May 28 08:00:27 +0000 2018	0	un human rights activists save balochistan from pakistans nuclear weapons pak is a threat to the world
Mon May 28 08:00:52 +0000 2018	0	taliban killed gul nabi sadat arbaki militias leader in logar province
Mon May 28 08:06:54 +0000 2018	0	user_mention user_mention memorial day we will mourn loss of those killed
Mon May 28 08:10:11 +0000 2018	1	user_mention dear pakistanis dont get trapped in long their aims are same as that of manzoor want
Mon May 28 08:10:26 +0000 2018	0	user_mention taliban killed gul nabi sadat arbaki militias leader in logar province
Mon May 28 08:11:20 +0000 2018	0	taliban claim that the suicide bomber jabir detonated a truck filled with explosives as a military convoy was
Mon May 28 08:11:40 +0000 2018	1	user_mention security situation deteriorating in uruzgan province tb release video of captured afghan soldiers in chora the district
Mon May 28 08:12:13 +0000 2018	0	user_mention flat earther strikes again home rule rome rule is defeated but the dup wants to be the ulster taliban
Mon May 28 08:12:59 +0000 2018	0	user_mention afghanistan taliban killed in nds operation in farah
Mon May 28 08:16:18 +0000 2018	0	a district police chief was killed in a taliban attack in southeastern paktia province on monday
Mon May 28 08:16:51 +0000 2018	1	user_mention i felt uncanny similarities to user_mention in raazi the pace of r is like that of d
Mon May 28 08:17:33 +0000 2018	1	famous afghan cricketer rashid khan poor to rich via user_mention
Mon May 28 08:18:04 +0000 2018	1	purpose of afghan visit was to show solidarity with pakistani officials says afghan official
Mon May 28 08:20:32 +0000 2018	1	lessopinionsmoreremittances please thank you for playing
Mon May 28 08:21:10 +0000 2018	0	user_mention taliban kill three people in
Mon May 28 08:22:50 +0000 2018	1	user_mention i think afghanistan better focus within its own borders they seem to be handing out statements like their opinion on
Mon May 28 08:23:27 +0000 2018	1	user_mention wtf stay strong patriots spread the truth and dont back down we wanted it all
Mon May 28 08:26:45 +0000 2018	0	user_mention oprah you fear the no
Mon May 28 08:28:30 +0000 2018	1	user_mention americans of faith are welcoming refugees
Mon May 28 08:30:48 +0000 2018	0	user_mention the war over water iran sees western afghanistan as its of and identifies activities like the building
Mon May 28 08:31:55 +0000 2018	1	the great afghan paradox
Mon May 28 08:32:05 +0000 2018	0	user_mention user_mention these coward generals are hiding and running away from al qaeeda taliban for exposing obl
Mon May 28 08:32:30 +0000 2018	0	user_mention lol a namak haram asylum seeking afghan whore fasting while sucking french dicks is ironic
Mon May 28 08:33:00 +0000 2018	1	user_mention a29 super tucano of the afghan af flies over southern kandahar province
Mon May 28 08:33:19 +0000 2018	1	gmic to host a gathering of around afghan youth to express support for the peace process tomorrow
Mon May 28 08:35:02 +0000 2018	1	user_mention zaid bhai i just want to make sure that i heard pak army is doing something against isis and ttp
Mon May 28 08:35:41 +0000 2018	1	the coop from pak army on afghaistan could look like this a timley feed from telegram
Mon May 28 08:41:12 +0000 2018	1	user_mention now even caretaker pm annouced launch ur book atleast pmln can use it it will increase the sale
Mon May 28 08:53:47 +0000 2018	1	user_mention the ohsohandsome and just as smart user_mention talks to me today on afghanistan
Mon May 28 09:02:51 +0000 2018	0	user_mention while this looks highly inspiring right you killing your own children
Mon May 28 09:03:51 +0000 2018	0	afghanistan police commander killed by the taliban in paktia province
Mon May 28 09:05:37 +0000 2018	0	afghan official gunmen kill people in
Mon May 28 09:12:19 +0000 2018	1	user_mention user_mention user_mention the cricked world should be so proud having you as great bowler and more than that
Sat May 26 07:07:27 +0000 2018	0	user_mention damning report by user_mention says user_mention policy on afghan interpreters has dismally failed to protect them
Sat May 26 07:07:47 +0000 2018	0	user_mention sadly
Sat May 26 07:07:55 +0000 2018	1	bewsre of men who wear funny hats of all denominations
Sat May 26 07:08:08 +0000 2018	0	user_mention this is shocking not one afghan interpreter has been allowed to remain in the uk
Sat May 26 07:08:13 +0000 2018	0	they betray everyone
Sat May 26 07:08:42 +0000 2018	0	user_mention user_mention user_mention afghan has world class spin bolwing attack very much excited to start the
Sat May 26 07:13:56 +0000 2018	1	rashid khan_19 thank you for bringing joy and smile to millions afghan proud of you
Sat May 26 07:14:46 +0000 2018	1	britain should hold talks with the taliban to bring peace to afghanistan
Sat May 26 07:15:22 +0000 2018	1	surely it is a matter of simple human decency that these interpreters are settled in the uk afghan
Sat May 26 07:15:28 +0000 2018	0	afghan special forces kill inflict casualties on taliban
Sat May 26 07:16:13 +0000 2018	0	afghan fan but some dumb indians hate him
Sat May 26 07:16:16 +0000 2018	0	defence committee member and rayleigh conservative mp mark francois says the failure by the ministry of
Sat May 26 07:16:32 +0000 2018	0	blue squadron was investigated by naval criminal investigative services ncis and the joint chiefs
Sat May 26 07:18:01 +0000 2018	0	user_mention i was in first battalion fusiliers and lee was was murdered when we was in afghan
Sat May 26 07:18:48 +0000 2018	1	cricket afghan teenager rashid earns praise after
Sat May 26 07:22:20 +0000 2018	0	ffs
Sat May 26 07:22:27 +0000 2018	0	bombshell wikileaks war diary exposes us coverup
Sat May 26 07:27:09 +0000 2018	0	user_mention taliban fired missiles at farah airbase causing the destruction of a plane tb sources also report inflicting casualties
Sat May 26 07:27:36 +0000 2018	0	mps slam utter failure of ministry of defence scheme to help afghan interpreters via user_mention
Sat May 26 07:27:49 +0000 2018	1	user_mention deserves our thanks and respect for uncovering the disgraceful treatment of afghan interpreters by
Sat May 26 07:27:53 +0000 2018	0	user_mention uk government dismally failed afghan interpreters who worked for british army
Sat May 26 07:29:07 +0000 2018	0	an absolute disgrace these people risked their lives a matter of honour
Sat May 26 07:30:24 +0000 2018	1	not a single afghan interpreter who have risked their lives have been brought to safety in the uk comments
Sat May 26 07:31:24 +0000 2018	0	not a surprise
Sat May 26 07:31:29 +0000 2018	0	user_mention indians should be grateful we are a buffer zone against the most dangerous buffer zone thus saving
Sat May 26 07:31:36 +0000 2018	1	cricketafghan teenager rashid earns praise after superb show
Sat May 26 07:34:30 +0000 2018	0	this is absolutely appalling how the hell can we treat people who risked their lives for us in this way
Sat May 26 07:34:34 +0000 2018	1	user_mention great interview rashid at his candid best with user_mention
Sat May 26 07:35:00 +0000 2018	1	so much love for user_mention from indian fans this is my user_mention
Sat May 26 07:35:06 +0000 2018	1	user_mention i am a proud afghan and will serve the interests of my country taliban brought us to afghanistan by
Sat May 26 07:35:14 +0000 2018	0	afghan interpreters working for uk army by must abandon policy of leaving exstaff
Sat May 26 07:37:28 +0000 2018	0	taliban interview goes terribly wrong
Sat May 26 07:40:19 +0000 2018	1	user_mention if the us truly believes that the taliban a terrorist group in afghanistan
Sat May 26 07:43:42 +0000 2018	0	afghan interpreters scheme utter failure
Sat May 26 07:43:49 +0000 2018	0	why does this not surprise me
Sat May 26 07:49:01 +0000 2018	1	lmao is adeboye and his ppl on
Sat May 26 07:51:38 +0000 2018	0	new mps slam utter failure of ministry of defence scheme to help afghan
Sat May 26 07:54:29 +0000 2018	1	we owe a debt of honour gratitude they put their lives at risk for our country
Sat May 26 07:55:10 +0000 2018	1	which kind hearted afghan will get glad while seeing his own afghani sister in such a terrible situation
Sat May 26 07:55:39 +0000 2018	1	user_mention nanvnit jain times is a bad taliban but pranniy roy ndtv is a good taliban
Sat May 26 08:00:37 +0000 2018	1	user_mention user_mention maybe we need to know what taliban beards is can help us define it
Sat May 26 08:00:56 +0000 2018	0	years of war it is not a joke it is a reality and goes on
Sat May 26 08:01:44 +0000 2018	1	hatsoff two international muslim players are showing their best talent to the world in different games
Sat May 26 08:01:55 +0000 2018	1	literally one of them lives next door to my gran lol wot
Sat May 26 08:02:42 +0000 2018	0	sized girl fucked italian adult dvd afghan sex girl nude thongs myanmar fucking full movie free iceland sex
Sat May 26 08:02:47 +0000 2018	1	teenager rashid earns praise after superb by reuters via nyt
Sat May 26 08:04:03 +0000 2018	0	that another shambles afghan interpreters scheme utter failure
Sat May 26 08:04:08 +0000 2018	0	aliens attempts to link pashtun tahafuz movement to afghan embassy through fake bbc news
Sat May 26 08:05:21 +0000 2018	1	the government has to protect afghans who worked as interpreters for the british army and are
Sat May 26 08:06:36 +0000 2018	1	ha ha ha
Sat May 26 08:08:25 +0000 2018	0	aliens failed attempts to link pashtun tahafuz movement to afghan embassy through fake bbc
Sat May 26 08:11:53 +0000 2018	1	user_mention user_mention user_mention great choice of movie watch padmaavat now you will love your afghan ruler khilji in all glory
Sat May 26 08:12:29 +0000 2018	1	this is reprehensible those responsible should be named
Sat May 26 08:14:13 +0000 2018	0	afghan is often the forgotten conflict but the role of the was essential in the and
Sat May 26 08:14:31 +0000 2018	0	the police chief of baghdis province issues warning to those selling afghan army equipment to the
Sat May 26 08:14:32 +0000 2018	1	user_mention user_mention just think how elated an indian afghan would feel today
Sat May 26 08:15:39 +0000 2018	0	scuttling the iran deal puts india in a tough spot and gives iran a pretext to cozy up to pakistan and the
Sat May 26 08:15:54 +0000 2018	1	all of the security checkpoints
Sat May 26 08:15:58 +0000 2018	0	how come pakistani and afghan islamists flee their country when their nations are the most repressive islamist
Sat May 26 08:16:46 +0000 2018	0	user_mention i am very much in pakistan problem is then this is what they do wondering if it is coincidence that
Sat May 26 08:17:16 +0000 2018	0	ppl r going backwards or taliban is ruling india now shame on these ppl n they should be punished
Sat May 26 08:20:11 +0000 2018	0	user_mention afghan interpreters scheme utter failure
Sat May 26 08:23:59 +0000 2018	1	user_mention this is reprehensible those responsible should be named
Sat May 26 08:29:06 +0000 2018	1	user_mention like say jesus no pack beards inside all his pictures
Sat May 26 08:29:43 +0000 2018	1	how do you want to rides in a free lyft free rides enter the code zoot
Sat May 26 08:31:28 +0000 2018	1	user_mention user_mention user_mention is our proud we all afghan poud of him as much stars of the sky
Sat May 26 08:31:46 +0000 2018	1	user_mention user_mention while our afghan brother excels in spinning the ball our mutual neighbours pakis busy
Sat May 26 08:35:17 +0000 2018	1	this beautiful graphicnovel adaptation of thebreadwinner tells the story of year old parvana who disguises
Sat May 26 08:35:41 +0000 2018	1	user_mention hi simon would you mind following so i can dm you about the report into former afghan interpreters thanks
Sat May 26 08:35:54 +0000 2018	1	it was a pleasure to represent some of these brave people
Sat May 26 08:36:23 +0000 2018	1	playing afghan general in torbaaz is good fun
Sat May 26 08:39:12 +0000 2018	1	ex afghan president karzai strongly supports
Sat May 26 08:39:44 +0000 2018	1	joke of the day taliban beard has been declared haram by pastor e.a adeboyes church
Sat May 26 08:39:52 +0000 2018	1	user_mention user_mention sure he is the pride of afghan cricket he is a bright star in the world of cricket
Sat May 26 08:40:03 +0000 2018	0	user_mention watchdog report questions us claim on afghan war progress
Sat May 26 08:40:12 +0000 2018	0	user_mention your once again ignoring the issue
Sat May 26 08:40:41 +0000 2018	0	tribesmen leading life along with pakafghan border will never accept the merger of their region with kpk as they
Sat May 26 08:42:01 +0000 2018	1	user_mention user_mention specially thanks from the legend user_mention sir for your love and support im sure
Sat May 26 08:44:58 +0000 2018	0	the story of khadija and the three brothers she married is an account of war and tradition that is tragically
Sat May 26 08:45:32 +0000 2018	1	i hope no franchise by pakistan mafia traders we will only welcome if nestle invests through afghan traders or
Sat May 26 08:48:06 +0000 2018	0	a different view on afganistan and the horrendous effects of the war triggered there
Sat May 26 08:48:40 +0000 2018	0	outrage at the betrayal of our loyal afghan interpreters as mps back the mails campaign and reveal not one
Sat May 26 08:49:10 +0000 2018	0	user_mention saynotofatamergerwithkpk people of tribal areas situated on pakafghan border will never accept merger of their
Sat May 26 08:52:23 +0000 2018	0	people of tribal areas situated on pakafghan have rejected merger of fata with kpk as according to them
Sat May 26 08:53:33 +0000 2018	1	user_mention user_mention and what are you winning the battle to make india a hindu taliban nation
Sat May 26 08:59:06 +0000 2018	1	theres your help for heroes british ex service personnel are treated with equal interpreters
Sat May 26 08:59:25 +0000 2018	0	user_mention khadijas life story is shocking when you read this article and put yourself in her place
Sat May 26 09:00:38 +0000 2018	0	big dick teen on jeannie pepper cumshots afghan girls webcam porn tamil indian school gay sex
Sat May 26 09:01:33 +0000 2018	1	user_mention user_mention lyrics sound a bit talibantype to me did bless the slaughter of the
Sat May 26 09:02:13 +0000 2018	0	why has justin trudeau abandoned canadas interpreters
Sat May 26 09:02:25 +0000 2018	0	another cruel
Sat May 26 09:03:48 +0000 2018	1	hand knotted ziegler rug from afghanistan width x length
Sat May 26 09:06:46 +0000 2018	0	bull shit that is so misleading those women pic in western dress surely is from kabul posh area ffs
Sat May 26 09:13:19 +0000 2018	1	user_mention huge smuggled goods seized in lalmonirhat bangladesh yaba addiction addicted addictive
Sat May 26 09:13:47 +0000 2018	0	sad and afghan will be interim cm
Sat May 26 09:15:30 +0000 2018	1	studiocanaluk roberawards thebreadwinner is truly special its gorgeous animation combines the irish
Sat May 26 09:16:26 +0000 2018	0	user_mention when the taliban killed her policeman husband
Sat May 26 09:18:16 +0000 2018	0	user_mention when the taliban killed her policeman husband
Sat May 26 09:18:40 +0000 2018	0	claims killing commandos as overruns large special operation forces base in nomro area
Sat May 26 09:19:46 +0000 2018	1	user_mention afghan artifacts that have survived bombs and gunfire are now on display at zhengzhou museum in central
Sat May 26 09:20:21 +0000 2018	1	someone user_mention once said that this tory government is not hostile to immigration and uk has become more
Sat May 26 09:24:28 +0000 2018	1	user_mention user_mention this started in the willing offered their women to entertain pakistani and
Sat May 26 09:24:47 +0000 2018	1	oh good
Sat May 26 09:26:24 +0000 2018	1	cricketafghan teenager rashid earns praise after superb show
Sat May 26 09:28:18 +0000 2018	0	three taliban have been killed in us drone strike in the sara roud district while security forces have launched
Sat May 26 09:29:03 +0000 2018	0	user_mention the same applies to germany the former afghan employees are not protected
Sat May 26 09:29:11 +0000 2018	1	user_mention user_mention stop propaganda fata merger discussion started before afghan supported ptm
Sat May 26 09:30:26 +0000 2018	1	will be glad to have a look at your thesis can you send me a pdf
Sat May 26 09:32:20 +0000 2018	1	user_mention rashid khan make afghan nation proud user_mention
Sat May 26 09:33:27 +0000 2018	0	user_mention taliban attack on khwaja sabz posh district beaten back by qutbuddin kohi on may kabul pajhwok emo_neg two
Sat May 26 09:34:20 +0000 2018	0	user_mention he lustens to the evil evangelist taliban
Sat May 26 09:35:25 +0000 2018	1	afghanistan registers candidates for longdelayed elections kabul reuters afghanistan launched
Sat May 26 09:36:10 +0000 2018	1	user_mention even afghanistan government dont give a fuck about afghan people verdict why would pak govt
Sat May 26 09:39:51 +0000 2018	0	user_mention ill cal irish revolution when the irish people force occupying brits their slaves to leave
Sat May 26 09:40:40 +0000 2018	1	excellent piece on taliban resilience by user_mention in user_mention
Sat May 26 09:40:56 +0000 2018	1	this is afghan hero rashid khan
Sat May 26 09:41:50 +0000 2018	1	a lesson from our common history is to move on rather be encumbered by the past we hope our afghan brothers can
Sat May 26 09:41:51 +0000 2018	1	user_mention a lesson from our common history is to move on rather be encumbered by the past we hope our afghan brothers can rejoice
Sat May 26 09:42:12 +0000 2018	0	user_mention ill cal irish revolution when the irish people force occupying brits their slaves to leave
Sat May 26 09:44:26 +0000 2018	1	afghan investors can use uzbekistan facilities for fresh fruit and vegetable exports
Sat May 26 09:45:58 +0000 2018	1	tory honour no decency no honesty no empathy no morals
Sat May 26 09:46:02 +0000 2018	0	user_mention mps slam utter failure of ministry of defence scheme to help afghan
Sat May 26 09:46:21 +0000 2018	0	user_mention afghan taliban say that when they attack and chase isil terrorists they flee to pakistani side and pakistan army looks the
Sat May 26 09:46:26 +0000 2018	0	user_mention ncis chiefs chose to ignore allegations for long as they could ncis investigated only after
Sat May 26 09:46:49 +0000 2018	0	another blight on this country thanks to this rancid tory government news afghan interpreters scheme
Sat May 26 09:48:30 +0000 2018	1	user_mention here in a america our right are being set back a hundred years so called christians want the
Sat May 26 09:48:54 +0000 2018	1	user_mention user_mention user_mention user_mention i hope this is not termed as poetry by the taliban emo_pos
Sat May 26 09:49:10 +0000 2018	1	user_mention user_mention defence select committee report on the mistreatment of afghan interpreters by the mod met
Sat May 26 09:51:32 +0000 2018	1	round and brown ebony with huge butt fucked from behind black homo porn free
Sat May 26 09:54:41 +0000 2018	1	user_mention user_mention despite threats
Sat May 26 09:56:49 +0000 2018	1	user_mention want all the girls in afghanistan to know that they can do anything boys can madina
Sat May 26 10:02:49 +0000 2018	1	user_mention lol
Sat May 26 10:03:40 +0000 2018	1	thats the british state for you im alright jack shocking
Sat May 26 10:05:47 +0000 2018	1	boys big fat dicks gay porn videos ryan is a handsome man with a estategayporn
Sat May 26 10:06:44 +0000 2018	0	user_mention user_mention user_mention obama did the worst job in afghanistan so bad was clinton an d
Sat May 26 10:07:30 +0000 2018	0	gurkhas betrayed now afghan interpreters if you come here to live as promised for your vital and
Sat May 26 10:08:46 +0000 2018	0	yeah u know we taliban kill ya mans give a damn
Sat May 26 10:09:03 +0000 2018	0	so is this part of the hostileenvironment policy that user_mention has said he will stop
Sat May 26 10:10:44 +0000 2018	0	user_mention lke cia interrogated taliban their crimes aganst humanity at inner circle at abu ghraib
Sat May 26 10:11:45 +0000 2018	1	user_mention the persuasion of afghanistan cricket by user_mention brought uncountable happiness to afghan nation
Sat May 26 10:12:30 +0000 2018	1	fata see peace and stability as long as long as pakistan revisit policy of supporting
Sat May 26 10:14:12 +0000 2018	0	asian teen jerks and bad masti actress cumshot mobail movies porn movies
Sat May 26 10:15:26 +0000 2018	0	three boys with one leg between them the horror absolutely awful these poor boys poor afghanistan where is
Sat May 26 10:16:15 +0000 2018	0	user_mention the police chief of baghdis province issues warning to those selling afghan army equipment to the taliban
Sat May 26 10:18:10 +0000 2018	0	user_mention user_mention first of all soldiers didnt die soldiers died i that fight where did
Sat May 26 10:18:24 +0000 2018	1	but we pashtun dont give a damn to those namak haram afghanis thought
Sat May 26 10:18:58 +0000 2018	0	yu can nonrecogniz urself cuz u r the worlds only terrorism factory a puppy country of indians ruled by
Sat May 26 10:18:59 +0000 2018	0	user_mention user_mention will you be exploiting afghan water resources and child labour in afghanistan like nestle does elsewhere
Sat May 26 10:20:42 +0000 2018	1	our great hero rashid khan proved that afghans can the best in every field it is a great achievement for him
Sat May 26 10:23:32 +0000 2018	0	its about time afghanistan moves onn from the durand line issue it has destroyed itself in the process of
Sat May 26 10:26:07 +0000 2018	1	as long as youre happy about the merger
Sat May 26 10:26:43 +0000 2018	0	i must have missed the part where the mikmaq overthrew the government and took control of down
Sat May 26 10:26:48 +0000 2018	1	black huge gay dude fuck white skinny sexy teen boy hard brandibelle anal toys
Sat May 26 10:27:02 +0000 2018	1	user_mention user_mention user_mention user_mention congrats to this young officer for saving a human life from
Sat May 26 10:28:23 +0000 2018	0	like we give a fuck about you my highness
Sat May 26 10:29:01 +0000 2018	1	afghanistan the never ending war years no end in sight the taliban have thwarted the might of america
Sat May 26 10:31:07 +0000 2018	1	hahahaha such love riseafghanistan to see afghan be a force in international cricket user_mention
Sat May 26 10:31:28 +0000 2018	0	tory govt has no shame they do not do this in our name
Sat May 26 10:32:38 +0000 2018	1	user_mention i love it when people invoke reconciliation
Sat May 26 10:32:46 +0000 2018	0	nds special forces foil bid to carry out coordinated attack
Sat May 26 10:34:36 +0000 2018	1	this is the polarity and subjectivity on the topiccricket afghan teenager rashid earns praise after superb
Sat May 26 10:36:16 +0000 2018	0	user_mention its about time afghanistan moves onn from the durand line issue it has destroyed itself in the process of playing
Sat May 26 10:36:37 +0000 2018	0	an afghan national was arrested by the police for roaming in the checkin area of terminal3 of delhis igi
Sat May 26 10:37:10 +0000 2018	1	dear user_mention you truly deserve indian citizenship
Sat May 26 10:37:41 +0000 2018	1	better worry about taliban rather than meddling in pakistans internal matters afghani bhen k loroun
Sat May 26 10:38:51 +0000 2018	0	the dabbles too much i actually mean all these fake self proclaimed pastors who are enriching
Sat May 26 10:39:25 +0000 2018	1	user_mention user_mention it appears nothing do you think prestrump should have refused to accept him back out of
Sat May 26 10:40:21 +0000 2018	1	see also p
Sat May 26 10:40:40 +0000 2018	0	user_mention another cruel
Sat May 26 10:41:12 +0000 2018	0	no one wants to answer the any more none of the generals
Sat May 26 10:44:28 +0000 2018	1	taliban bandz run it straight through the machinery
Sat May 26 10:44:49 +0000 2018	1	thats right we clearly have a taliban problem hence the beard thing checking the genitals of folks who want to get married too
Sat May 26 10:45:40 +0000 2018	1	ipl2018 dedicates man of the match award to afghan blast victims
Sat May 26 10:48:33 +0000 2018	0	user_mention district chief among killed in us strike by on may kabul pajhwok emo_neg the us military on saturday
Sat May 26 10:52:57 +0000 2018	0	user_mention user_mention user_mention user_mention when you work hard its what you gonna get power
Sat May 26 10:53:35 +0000 2018	1	rashid dedicates mom award to afghan blast victims khan
Sat May 26 10:54:17 +0000 2018	0	user_mention user_mention user_mention user_mention from a daily beast article about australia fighting the taliban
Sat May 26 10:55:09 +0000 2018	1	quelle surprise
Sat May 26 10:57:04 +0000 2018	1	how to crochet shamrock blanket afghan free pattern tutorial user_mention
Sat May 26 10:57:34 +0000 2018	0	user_mention user_mention user_mention user_mention user_mention finding common ground is silly and not both parties the user_mention is the
Sat May 26 11:00:08 +0000 2018	1	user_mention user_mention making name for should play good competitive cricket in pakistan
Sat May 26 11:01:17 +0000 2018	1	user_mention inshaallah afghanistan will win love from india to my afghan bros
Sat May 26 11:02:12 +0000 2018	0	afghan govt rejects the fata merger well done
Sat May 26 11:04:43 +0000 2018	1	how a young afghan military contractor became spectacularly rich tnyarchive
Sat May 26 11:05:27 +0000 2018	1	user_mention how a young afghan military contractor became spectacularly rich tnyarchive
Sat May 26 11:06:04 +0000 2018	0	user_mention user_mention dude i just played this and i had to stop because my cat was going batshit crazy wtf
Sat May 26 11:06:37 +0000 2018	1	user_mention user_mention user_mention your definition of muslim and imaan are pretty narrow its precisely this kind of
Sat May 26 11:06:38 +0000 2018	0	thirty percent of pakistanis are jerks
Sat May 26 11:06:46 +0000 2018	1	definitely yes an afghan who plays for an indian team and may even become an honorary indian citizen can very
Sat May 26 11:07:49 +0000 2018	1	user_mention i think you meant to finish that sentence so he can put them in his forprofit prisons must relig
Sat May 26 11:08:27 +0000 2018	0	user_mention afghan diplomats in pakistan suspicious of targeted by statebacked apt groups tier3 pakistan
Sat May 26 11:12:25 +0000 2018	0	user_mention user_mention the government of afghanistan rejects which one
Sat May 26 11:15:10 +0000 2018	1	user_mention sweden announced a plan to help
Sat May 26 11:17:50 +0000 2018	1	good on you ireland meanwhile
Sat May 26 11:19:25 +0000 2018	1	this would be a great tv show war dogs
Sat May 26 11:20:13 +0000 2018	1	user_mention user_mention user_mention love you rashid khan you r our pride and we hopes you more for
Sat May 26 11:20:49 +0000 2018	1	user_mention afghan president ashraf ghani has praised ace spinner rashidkhan as an asset to the cricketing world
Sat May 26 11:21:35 +0000 2018	1	nice lesbian teen village african lesbians movies and videos cumshot on a
Sat May 26 11:21:42 +0000 2018	1	lol
Sat May 26 11:22:59 +0000 2018	0	user_mention going radio silent on all social media for memorial weekend to forget the four shipmates that didnt make it
Sat May 26 11:23:47 +0000 2018	1	tnx allah so many news coming user_mention u made us proud
Sat May 26 11:26:26 +0000 2018	0	lololololol look at them afghanistan taliban reject your the existence
Sat May 26 11:27:27 +0000 2018	0	user_mention who the fuck is afghan government to fuck in this matter is the consensus of the people of fata and entire nation
Sat May 26 11:27:33 +0000 2018	1	user_mention user_mention user_mention the only sane solution is brk pak disband pak army isi_ work
Sat May 26 11:29:08 +0000 2018	0	oh no this is awful
Sat May 26 11:29:20 +0000 2018	0	user_mention the have to ignore that trump has never once criticized putin even in the mildest of terms and that he has fought
Sat May 26 11:29:46 +0000 2018	1	afghan president office called status decision by pakistan parliament contrary to agreement between
Sat May 26 11:29:53 +0000 2018	0	fucking mentally retarded girls homemade
Sat May 26 11:32:58 +0000 2018	0	fuck afghan parliament
Sat May 26 11:34:27 +0000 2018	1	user_mention serious joke by afghan brotherss
Sat May 26 11:35:45 +0000 2018	0	user_mention tory government scheme to relocate afghan interpreters who risked their lives to aid british forces in the
Sat May 26 11:36:27 +0000 2018	0	so the afghan government wants to keep fata under islamabads control instead of strange
Sat May 26 11:37:46 +0000 2018	1	user_mention user_mention you should go and ask regular afghans who they liked better
Sat May 26 11:39:40 +0000 2018	1	when you laugh at someone who calls a person whos against abortion im not btw worse than the taliban
Sat May 26 11:40:22 +0000 2018	1	heres hoping all of you have a safe and wonderful memorial day plymouth yarn is sharing their american flag
Sat May 26 11:42:48 +0000 2018	0	only i can say go to hell
Sat May 26 11:43:31 +0000 2018	0	again important context for ongoing conflict in afghanistan that is not about or the cold war
Sat May 26 11:43:50 +0000 2018	1	thats funny
Sat May 26 11:45:14 +0000 2018	0	user_mention by giving levy to the taliban and bribing the very government forces tasked to destroy the bloom of his poppy fields
Sat May 26 11:52:17 +0000 2018	1	cutie maria twerks in tight big tit sucking aggressive porn boobs and lund
Sat May 26 11:53:29 +0000 2018	0	mps slam utter failure of ministry of defence scheme to help afghan interpreters
Sat May 26 11:53:49 +0000 2018	1	no they never will but let someone mention another tax cut for corporations already making record profits and
Sat May 26 11:54:55 +0000 2018	0	this dude is just as disappointed as achakzai
Sat May 26 11:56:48 +0000 2018	0	user_mention this dude is just as disappointed as achakzai
Sat May 26 11:58:31 +0000 2018	0	fatamerger now the propaganda of nda backed user_mention and user_mention is
Sat May 26 12:00:26 +0000 2018	0	user_mention user_mention user_mention and leaves american girls to be raped and killed by the taliban who are
Sat May 26 12:00:39 +0000 2018	1	user_mention afghan national security adviser to visit pakistan to meet pak military officials engagement with afghanistan that
Sat May 26 12:01:14 +0000 2018	0	user_mention juif gathering its army of madrassah taliban students from across kpk to stall fatamerger bill tomorrow in kp
Sat May 26 12:08:03 +0000 2018	0	user_mention user_mention the afghan ministry of borders tribal affairs rejects the fatamerger with kpk fata merger is not as a
Sat May 26 12:08:28 +0000 2018	1	user_mention turquoise brown baby blanket baby boy blanket hand crocheted afghan baby boy gift baby boy nursery
Sat May 26 12:08:45 +0000 2018	1	user_mention yeah
Sat May 26 12:09:06 +0000 2018	0	user_mention the afghan government can go and themselves the most ungrateful people you will ever come
Sat May 26 12:10:25 +0000 2018	1	i used to think user_mention is smart
Sat May 26 12:10:26 +0000 2018	1	user_mention only solution destined for a secure afghanistan is extension of fatamerger to afghanistan in khyber pakhtun
Sat May 26 12:11:03 +0000 2018	1	also in bosnia we have seen fights luckily not that serious between especially algerian and afghan
Fri May 25 09:21:33 +0000 2018	0	user_mention chora uruzgan weer aangevallen door taliban ana soldiers among killed in uruzgan clash user_mention
Fri May 25 09:22:58 +0000 2018	1	free event visit the incredible user_mention exhibition at user_mention in london until sunday produced
Fri May 25 09:24:07 +0000 2018	1	this is a really powerful new user_mention report is your baby powder funding the taliban or islamic state
Fri May 25 09:27:32 +0000 2018	1	india reaffirms support for afghan peace process by hakim basharat on may kabul pajhwok emo_neg indian
Fri May 25 09:32:00 +0000 2018	1	a day goes by that i dont think of medal of honor recipient on afghan battle cbs news
Fri May 25 09:32:31 +0000 2018	1	rccg likes shaking it was genital examination for
Fri May 25 09:33:19 +0000 2018	1	lol taliban beards
Fri May 25 09:40:17 +0000 2018	0	user_mention taliban militants security personnel killed in uruzgan ismilitants killed in nangarhar
Fri May 25 09:43:57 +0000 2018	0	user_mention user_mention user_mention user_mention is a criminal
Fri May 25 09:45:13 +0000 2018	1	its the people that still go there i blame laughs in taliban beards
Fri May 25 09:47:13 +0000 2018	1	user_mention redeem christian church of god is becoming happened to leviticus
Fri May 25 09:51:36 +0000 2018	1	conflict talc how talcum powder funds the taliban and islamic state excellent work from user_mention
Fri May 25 09:52:24 +0000 2018	1	user_mention but pls whats a taliban beard
Fri May 25 09:54:25 +0000 2018	1	lmaoo are not wearing taliban like a beard is something you put on and take off
Fri May 25 09:55:11 +0000 2018	1	maybe they should move to russia they seem to like them
Fri May 25 09:55:50 +0000 2018	0	misplaced priorities smh
Fri May 25 09:57:04 +0000 2018	1	user_mention user_mention user_mention and likes of sikhs who are different kashmiri
Fri May 25 09:57:17 +0000 2018	1	user_mention user_mention well first off
Fri May 25 09:58:02 +0000 2018	1	user_mention user_mention lol
Fri May 25 10:00:53 +0000 2018	0	user_mention user_mention user_mention is a blatant form of stereotype and an attempt to
Fri May 25 10:03:16 +0000 2018	1	user_mention ze eisen het op hahaha alsof het de taliban is
Fri May 25 10:07:27 +0000 2018	0	user_mention user_mention flying low avoids radar and other detection standard practice in active war zones
Fri May 25 10:09:19 +0000 2018	1	user_mention to share this from my etsy shop round purple afghan
Fri May 25 10:09:17 +0000 2018	1	user_mention user_mention here is a wonderful success story of an afghan refugee who is at oxford gagan
Fri May 25 10:10:22 +0000 2018	0	user_mention the afghan government apologizes to the families of the victims of the air strike that caused civilians casualties in
Fri May 25 10:12:56 +0000 2018	0	user_mention islamic state claiming three different attacks in nangarhar
Fri May 25 11:19:14 +0000 2018	1	afghan mps push to cancel security agreements with us and nato
Fri May 25 11:21:22 +0000 2018	0	user_mention we are the poorest people with the richest land
Fri May 25 11:21:25 +0000 2018	1	the taliban isnt the worst thing facing the afghan people drug dealers they call the take their kids as
Fri May 25 11:21:59 +0000 2018	0	user_mention islamic states alnaba issue has been released coverage of khurasan includes latest iskp attacks against
Fri May 25 11:22:14 +0000 2018	0	redeemed christian church of god places a ban on a groom and his groomsmen wearing taliban beards during their
Fri May 25 11:24:14 +0000 2018	1	user_mention my book is out your copies direct from the horses mouth user_mention or via amazon initial
Fri May 25 11:26:01 +0000 2018	1	hot trio afghan homemade porn movies free young schoolgirls fucking threesomes karen dreams tub hotness
Fri May 25 11:29:41 +0000 2018	1	user_mention user_mention user_mention user_mention they fight for the freedom of the people who live in the
Fri May 25 11:31:20 +0000 2018	1	user_mention the fact that they said erm are they okay can you imagine sorry unless
Fri May 25 11:33:15 +0000 2018	1	trump awards medal of honor to navy seal in afghan assault washington post
Fri May 25 11:38:36 +0000 2018	1	emo gay fun porn video jacques goes down on trent
Fri May 25 11:39:49 +0000 2018	0	user_mention there are a multitude of reasons why afghan stabilization failed to assume we might have achieved a different outcome
Fri May 25 11:45:26 +0000 2018	0	user_mention this is one of the devastating stories where trump would respond with a tweet about how its stupid that were in
Fri May 25 11:45:41 +0000 2018	1	user_mention user_mention user_mention user_mention user_mention user_mention hii i m from india and love
Fri May 25 11:46:25 +0000 2018	0	no actually what hobbled the enterprise were the afghans themselves we did not help original arrogance of
Fri May 25 11:48:16 +0000 2018	0	user_mention user_mention intentionally manipulating and editing intelligence reports to hide relationship
Fri May 25 11:51:07 +0000 2018	0	isis claims killing a taliban member in nangarhar
Fri May 25 11:51:31 +0000 2018	1	good lord
Fri May 25 11:56:39 +0000 2018	1	user_mention like i said
Fri May 25 11:58:37 +0000 2018	0	user_mention pakistan has limited influence over afghan taliban ambassador in kabul
Fri May 25 12:06:57 +0000 2018	0	user_mention they will fail just like they failed in afghan and syria
Fri May 25 12:10:30 +0000 2018	1	user_mention user_mention this started in the willing offered their women to entertain pakistani and
Fri May 25 12:13:22 +0000 2018	1	user_mention the new us special ig for afghanistan reconstruction is important and damning it shows how billions of have been
Fri May 25 12:26:44 +0000 2018	0	user_mention sad you sound the same as the everywhere both worry because of the criminal acts
Fri May 25 12:29:46 +0000 2018	1	memo clearly says sure they are not wearing taliban
Fri May 25 12:30:20 +0000 2018	1	someone should tell them the ladies love taliban beards so they should stop trying to spoil market for the guys please and thank you
Fri May 25 12:30:30 +0000 2018	0	taliban beard i died
Fri May 25 12:34:36 +0000 2018	1	user_mention lol you sef see am
Fri May 25 12:36:57 +0000 2018	0	user_mention angelinajolie listening to the very sad story of an afghan father
Fri May 25 12:42:46 +0000 2018	1	user_mention truth
Fri May 25 12:45:50 +0000 2018	0	user_mention was in pti since inception as a founders daughter left angrily in due to pandering
Fri May 25 12:46:39 +0000 2018	0	user_mention us forces targeted a taliban position in the musa qala district the location of the strike within the district is not
Fri May 25 12:47:16 +0000 2018	0	i swear to the lord afghan men are so funny the shit they be saying has me cackling in the streets and markets
Fri May 25 12:48:04 +0000 2018	1	when kabul was in peace in when there were no mujahiddin taliban isis
Fri May 25 12:50:08 +0000 2018	0	this is ridiculous
Fri May 25 12:53:00 +0000 2018	1	user_mention that god created
Fri May 25 12:54:34 +0000 2018	0	movie abduction
Fri May 25 12:59:31 +0000 2018	1	user_mention taliban beards won ti gba werey mo esin leleyi oh
Fri May 25 13:00:17 +0000 2018	1	great opportunity for user_mention
Fri May 25 13:00:49 +0000 2018	1	wait they inspect brides dresses and beards lmao what value do these things add to the marriage
Fri May 25 13:08:14 +0000 2018	0	user_mention they want but if taliban pays in hard currency welcome naija type of
Fri May 25 13:13:19 +0000 2018	1	the best thing i have read today
Fri May 25 13:15:43 +0000 2018	1	i just got the best laugh of the day user_mention said his admin didnt have any scandals
Fri May 25 13:18:03 +0000 2018	0	europe is rejecting thousands of afghan asylum seekers a year but what awaits them back home
Fri May 25 13:19:30 +0000 2018	0	munich shooting aftermath police arrest afghan youth over possible role via user_mention
Fri May 25 13:20:02 +0000 2018	0	a weak apology after afghan airstrike killed children
Fri May 25 13:21:04 +0000 2018	0	user_mention laid down some rules preventing guys with beards from marrying in their church taliban beards
Fri May 25 13:21:42 +0000 2018	0	soviet union destroyed our country war was start after which main reason was pakistan wit its
Fri May 25 13:25:37 +0000 2018	1	user_mention purpose is to help our country
Fri May 25 13:28:48 +0000 2018	0	watchdog u.s efforts to stabilize afghanistan mostly failed may upi the u.s governments
Fri May 25 13:33:17 +0000 2018	0	user_mention thats how they always instigate religious crisis
Fri May 25 13:33:38 +0000 2018	1	user_mention what is atomical haze is an sativadominant strain bred by paradise seeds a cross between haze
Fri May 25 13:37:20 +0000 2018	0	the irgc is considered a bigger threat to the american people and the world than the
Fri May 25 13:37:21 +0000 2018	1	congratulations cant wait to read it
Fri May 25 13:41:53 +0000 2018	0	user_mention smh i thought the taliban was the terrorist
Fri May 25 13:47:24 +0000 2018	0	why this afghan so dumb for
Fri May 25 13:48:23 +0000 2018	1	this memorial day i would like the socialist to remember at least
Fri May 25 13:49:56 +0000 2018	0	watchdog u.s efforts to stabilize afghanistan mostly failed may upi the u.s governments
Fri May 25 13:51:10 +0000 2018	1	user_mention the u.s government has spent nearly years trying to help the afghan government stabilize rural communities by
Fri May 25 13:51:37 +0000 2018	0	user_mention suicide bombers involved in attack on fc centre in quetta pakistan identified as afghan
Fri May 25 13:51:50 +0000 2018	0	khaama military commission chief for nangarhar districts killed in nds raid afghanistan
Fri May 25 13:52:30 +0000 2018	1	user_mention user_mention very well said
Fri May 25 13:52:44 +0000 2018	1	unflinching tale of a young girls courage under taliban rule is a poignant
Fri May 25 13:53:08 +0000 2018	1	user_mention unflinching tale of a young girls courage under taliban rule is a poignant
Fri May 25 13:57:48 +0000 2018	0	only death awaits me there fmr afghan interpreter on
Fri May 25 13:58:47 +0000 2018	1	im planning to see this film ill make sure to have a review done for user_mention
Fri May 25 14:07:31 +0000 2018	0	ignorance no good o what is taliban
Fri May 25 14:07:39 +0000 2018	1	user_mention user_mention or somehow someone from mohmand is more free than someone from charsada so
Fri May 25 14:10:48 +0000 2018	0	interracial gangbang busty whore all fuckholes screwed hard afghan girl s pussy
Fri May 25 14:13:28 +0000 2018	1	afghan girl fucked in peshawar porn chennai slum aunty hardcore fucking best
Fri May 25 14:15:19 +0000 2018	0	young teen fucks old dick his tits best teen raped by taliban tube
Fri May 25 14:24:51 +0000 2018	1	dog owner spends thousand of dollars to make his dog the most beautiful creature in the
Fri May 25 14:25:28 +0000 2018	1	i nearly threw up reading this reprises both germany and afghanistan congratulations
Fri May 25 14:25:32 +0000 2018	1	rashid khan afghan cricketer bahut talent hain is player srhvkkr
Fri May 25 14:25:51 +0000 2018	0	user_mention user_mention user_mention user_mention recession market rate
Fri May 25 14:28:13 +0000 2018	0	its called preponderance of the evidence terrorism
Fri May 25 14:33:51 +0000 2018	1	user_mention cancel security agreements with us and nato afghanis afzal shamil also added that percent of
Fri May 25 14:34:41 +0000 2018	0	rashid bhai not only afghan pride
Fri May 25 14:40:31 +0000 2018	1	rashidkhan is an afghan a true warrior afghanistan is a country
Fri May 25 14:42:13 +0000 2018	0	afghan jalebi not so straight can bowl and thrash bowlers as srhvkkr
Fri May 25 14:42:46 +0000 2018	0	user_mention afghan must denounce violence
Fri May 25 14:42:59 +0000 2018	1	in i worked in mazar i walked around free of security and free of fear
Fri May 25 14:51:16 +0000 2018	0	gross generalization failures center around lack of a plan before the operation started defeat taliban now
Fri May 25 14:51:30 +0000 2018	1	rashid khan you were outstanding.what an inning.absolutely delighted to watch afghan jalebi user_mention srhvkkr
Fri May 25 14:54:36 +0000 2018	0	rashid bhai not only afghan pride
Fri May 25 14:55:04 +0000 2018	0	user_mention user_mention what so the iraq war
Fri May 25 14:58:09 +0000 2018	0	rashidkhan dedo bhai what a man magician with bowling bomb shell with batting sher e
Fri May 25 15:00:01 +0000 2018	0	user_mention last last we no go do wedding for rccg what kinda doctrine is kukuma leave the church now
Fri May 25 15:02:03 +0000 2018	0	taliban beards this hate speech by redeem
Fri May 25 15:02:33 +0000 2018	0	trumps afghan surge means u.s taxpayers continue to finance pervasive child rape by afghan security
Fri May 25 15:10:09 +0000 2018	0	bedste teens anna miniteens maked blondechic net amateur fisrst sex witch dog
Fri May 25 15:12:40 +0000 2018	1	user_mention beautifully animated
Fri May 25 15:12:58 +0000 2018	1	right ive been with an afghan for months and homeboy hasnt taught me how to line up my beard or blow os like
Fri May 25 15:15:43 +0000 2018	0	user_mention when are you pulling down your fake turban and silly beard to integrate you look like taliban change or get out
Fri May 25 15:16:14 +0000 2018	1	his name is khan and he can performance from the afghan prodigy hopefully will meet csk in finals
Fri May 25 15:17:31 +0000 2018	0	user_mention so rccg is against beards the fact that they called it taliban type is enough to see the stupidity
Fri May 25 15:17:58 +0000 2018	1	black lover gives white beauty a nice hard fuck on tubedildo marathi girl
Thu May 24 05:16:59 +0000 2018	1	user_mention taliban read paki is are not using cargo flights to export the talc they sent it via well
Thu May 24 05:19:04 +0000 2018	1	user_mention user_mention and every damn journo will come out with hammers and tongs it fair to the spirit of
Thu May 24 05:21:27 +0000 2018	1	washington dropped the ball on a secret afghan wireless communications company that might have prevented
Thu May 24 05:22:17 +0000 2018	1	lol must be afghanistan product what have us army achieved in afghanistan taliban
Thu May 24 05:25:52 +0000 2018	1	user_mention hand crochet entrelac baby blanket afghan bright atsocialmedia tweetuk purpledognet etsy
Thu May 24 05:30:44 +0000 2018	0	user_mention user_mention hes always been a cunt used to shout so loudly in favour of the taliban i always
Thu May 24 05:32:54 +0000 2018	0	user_mention prince harry of wales afghan war veteran captain in the british army apache helicopter gunship pilot harley
Thu May 24 05:33:15 +0000 2018	0	mussouri acedemy is a dangerous place to learn history
Thu May 24 05:35:04 +0000 2018	1	all of you that continue to go to rccg one of these days you will share with us with it is they are sharing
Thu May 24 05:43:42 +0000 2018	1	crocheted baby afghan baby blanket in pink purple and white made with love for your baby
Thu May 24 05:46:06 +0000 2018	0	i just now want to grow taliban beards so i can marry and be stopped because i like fight
Thu May 24 05:48:30 +0000 2018	0	user_mention surprise american money empowered afghan warlords who were just as bad as the terrorists themselves
Thu May 24 05:55:34 +0000 2018	0	they say na forgetting jesus and his disciples had beards this is what happens when we leave
Thu May 24 05:57:45 +0000 2018	1	angelina jolies oscar nominated film spotlights afghan girls plight to promote empathy
Thu May 24 06:10:37 +0000 2018	1	rccg really doing its best to promote interreligious unity in nigeria
Thu May 24 06:10:44 +0000 2018	0	user_mention how betsy devos and the christian taliban plan to take over the american education destroying the
Thu May 24 07:48:56 +0000 2018	1	user_mention so in the kitchen cleaning and stuff and i decided to play quran really loud with my speakers why did this cadaan
Thu May 24 09:03:15 +0000 2018	1	rashid khan afghan cricketer bahut talent hain is player srhvkkr
Thu May 24 13:20:49 +0000 2018	0	rashid khan punishes prasidh with ford and sixes unbelievable boundaries from the young afghan bowler
Thu May 24 13:22:13 +0000 2018	1	rashid khan be like saala sab kuch mujhe hi karna a finish by the afghan
Thu May 24 13:25:22 +0000 2018	1	user_mention lets keep rasheedkhan with us permenently please give him some land near zaheerabad for farming lets
Thu May 24 13:29:06 +0000 2018	0	who the hell told me rashid khan is a afghan bowler srhvkkr
Thu May 24 13:38:47 +0000 2018	1	sixxeerr by rashid khan you beauty what a grand finish this by the sunrisers he preciously
Thu May 24 13:41:45 +0000 2018	1	rashid khan you were outstanding.what an inning.absolutely delighted to watch afghan jalebi user_mention srhvkkr
Thu May 24 13:42:13 +0000 2018	0	just seen something i am worried about but will not challenge it openly just because dad has
Thu May 24 13:43:31 +0000 2018	0	user_mention just seen something i am worried about but will not challenge it openly just because dad has worn a so
Thu May 24 13:46:56 +0000 2018	0	user_mention user_mention is a demented incompetent fool dims are the american taliban party and user_mention is the lackey media arm of
Thu May 24 13:47:53 +0000 2018	0	last last we no go do wedding for rccg what kinda doctrine is kukuma leave the church now
Thu May 24 13:53:29 +0000 2018	1	lol
Thu May 24 13:56:27 +0000 2018	1	user_mention tfw u lie about a photo from so u can lie about the purpose of zog afghan ever attacked my freedom that
Thu May 24 13:59:27 +0000 2018	1	please watch user_mention now to ravish kumar have become a nation where goons are supported and
Thu May 24 14:00:05 +0000 2018	1	user_mention see these ones are not even serious you people should enjoy this your religion me i am not doing
Thu May 24 14:01:00 +0000 2018	1	user_mention lol
Thu May 24 14:04:59 +0000 2018	1	user_mention user_mention like
Thu May 24 14:10:55 +0000 2018	1	yes
Thu May 24 14:11:25 +0000 2018	0	user_mention he was fighting along side bin laden and the taliban vs the world
Thu May 24 14:12:37 +0000 2018	0	black gay man fuck sexy white teen boy hardcore soraja vuceli porno xx blackmail
Thu May 24 14:12:52 +0000 2018	0	user_mention doctors on nauru have pleaded with australian border force to move a terminally ill afghan refugee off the island for
Thu May 24 14:13:39 +0000 2018	1	user_mention afghan bowlers have the most frugal bowling in ipl18 with a combined smart economy rate of
Thu May 24 14:15:10 +0000 2018	1	user_mention well the afghan are doing nothing
Thu May 24 14:18:25 +0000 2018	0	user_mention typifying that failure andar district once held up as a bellwether for antitaleban revolt
Thu May 24 14:20:12 +0000 2018	1	user_mention dr homa dost from afghanistan explains how it feels to offer women a second chance at life time to endfistula
Thu May 24 14:20:55 +0000 2018	0	user_mention on cue juif also threatened to quit the coalition over the protection bill in and again over
Thu May 24 14:24:05 +0000 2018	0	user_mention user_mention so is defending vulnerable local populations ezidis
Thu May 24 14:26:21 +0000 2018	1	user_mention yeah leave afghanistan things will be much better if this same taliban rules the country what can go wrong with
Thu May 24 14:26:49 +0000 2018	0	flash talibans overnight attack in faryab killed ana soldiers meanwhile afghan police killed in kandahar last night reports
Thu May 24 14:27:25 +0000 2018	1	exporting talk by daesh to pakistan is another evidence which reveals the clear link between daesh and isi
Thu May 24 14:27:27 +0000 2018	0	user_mention taliban killed in farah afghanistan
Thu May 24 14:54:51 +0000 2018	0	user_mention pashteen narrative was carefully crafted by rawafghanusa axis unleashed on gullible removed
Thu May 24 14:55:12 +0000 2018	0	user_mention user_mention user_mention yeh le ek aur hindu taliban rapist lal misra
Thu May 24 14:56:18 +0000 2018	0	wishing user_mention a speedy recovery but that slipped disc may just help him avoid the outrage for prioritising
Thu May 24 14:57:28 +0000 2018	0	user_mention afghanistan sun study taliban is profit from illegal mining of afghan talc
Thu May 24 15:00:03 +0000 2018	0	user_mention feel so sorry mr manger was dragged into this
Thu May 24 15:08:52 +0000 2018	0	user_mention has been recognised as a refugee cannot legally be returned to his homeland he is legally owed protection by
Thu May 24 15:09:10 +0000 2018	0	user_mention it was greed ravaging nature of invaders from north west such as mahmud of ghazni in ce sikander
Wed May 23 09:35:56 +0000 2018	0	user_mention headline iran linked to western allies western officials accuse iran of supporting the taliban no
Wed May 23 09:43:51 +0000 2018	0	user_mention daily brief saudi arrests women activists killings in burkina faso venezuela elections apology but no justice for
Wed May 23 09:51:17 +0000 2018	0	looks like we are going to allout war in syria do you remember when russia thought it could handle the taliban
Wed May 23 09:52:04 +0000 2018	0	afghan forces foil suicide attack in laghman
Wed May 23 09:52:11 +0000 2018	0	at least afghan police killed in taliban attacks
Wed May 23 09:58:13 +0000 2018	1	user_mention user_mention taliban read paki is are not using cargo flights to export the talc they send it via well
Wed May 23 09:59:25 +0000 2018	1	congratulations to the afghan dreamers on winning the rookie inspiration award at the first robotics world
Wed May 23 10:03:19 +0000 2018	0	user_mention phew trump has no negotiating skills
Wed May 23 10:13:30 +0000 2018	0	user_mention i wrote this piece to remember our fallen colleague sabawoon kakar remembering our afghan colleagues
Wed May 23 10:17:53 +0000 2018	0	food i just sad ate a bunch of afghan bread bc life is for the living i guess
Wed May 23 10:27:14 +0000 2018	1	user_mention significant incidents in the last days in is in the north appears to be holding positions despite the
Wed May 23 10:36:54 +0000 2018	0	user_mention decision to pull out of the iran deal poses a clear and present danger to u.s war efforts in afghanistan it gives
Wed May 23 10:39:26 +0000 2018	1	broad beans are so good it is not worth going without them even when their short spring season is over frozen
Wed May 23 10:40:04 +0000 2018	0	user_mention user_mention user_mention conducted a groundbased rocket artillery strike against a command and control node for highlevel
Wed May 23 10:41:31 +0000 2018	0	user_mention ask any warrior pinned down n afghanistan by taliban fire if they feel slighted by it theyll
Wed May 23 10:42:14 +0000 2018	0	us wasted billions in failed afghan stabilization
Wed May 23 10:46:34 +0000 2018	0	user_mention dudes will hit a no scope on afghan on mw2 and switch up on you
Wed May 23 10:48:42 +0000 2018	1	my book is out your copies direct from the horses mouth user_mention or via amazon
Wed May 23 10:51:17 +0000 2018	1	up with the taliban interesting episode of the film programme on user_mention a ground breaking
Wed May 23 10:52:13 +0000 2018	1	user_mention up with the taliban interesting episode of the film programme on user_mention a ground breaking animation
Wed May 23 10:52:45 +0000 2018	1	user_mention maybe it was a beautiful gesture because trump didnt have to pay billion to get them back or
Wed May 23 11:02:58 +0000 2018	0	user_mention lame hahhahahahha lagu afghan
Wed May 23 11:05:27 +0000 2018	1	i liked a user_mention video how to groom an afghan hound grooming guide pro groomer
Wed May 23 11:06:30 +0000 2018	0	saripul clash leaves dead
Wed May 23 11:08:33 +0000 2018	1	i liked a user_mention video imran khan views about taliban
Wed May 23 11:14:22 +0000 2018	1	weinstein points to the importance of in mobilizing people to join or support an
Wed May 23 11:14:31 +0000 2018	1	afghan children with congenital heart disease to get free surgery in china this year
Wed May 23 11:15:40 +0000 2018	0	at that time fata was required to launch afghan mujahideen to fight against soviat might in behest of foreign
Wed May 23 11:17:31 +0000 2018	1	user_mention user_mention chudary sahib afghan means pukhtoon kindly update your knowledge
Wed May 23 11:18:57 +0000 2018	1	user_mention this new reader edited by user_mention and user_mention on the taliban is a comprehensive sourcebook for scholars and
Wed May 23 11:24:37 +0000 2018	0	user_mention kargil war between india n pak
Wed May 23 11:29:09 +0000 2018	1	user_mention pakistan has become extremely dangerous for the worlds peace
Wed May 23 11:29:14 +0000 2018	0	user_mention youre calling people of ireland loons for having a legitimate concern like having the distrust of
Wed May 23 11:31:15 +0000 2018	1	user_mention let me remind him it was bjp government which secured release of father alex from taliban and father tom from syria
Wed May 23 11:34:28 +0000 2018	0	user_mention user_mention i was a welfare officer in dublin from i encountered crisis pregnancies among the poor in
Wed May 23 11:40:34 +0000 2018	1	user_mention unbelievable fool shock as defence secretary gavin williamson says uk should hold peace talks with taliban
Wed May 23 11:49:41 +0000 2018	1	seize this moment for afghan peace talks moments get your content here
Wed May 23 11:49:49 +0000 2018	0	all the signs are that the taliban are preparing to launch a fresh attack on andar district center
Wed May 23 11:50:16 +0000 2018	0	afghanistan policemen killed in
Wed May 23 11:50:46 +0000 2018	1	user_mention another clip of pakistani generals openly accepting pakistan their support and succour to taliban
Wed May 23 11:52:12 +0000 2018	0	user_mention ctnsis more taliban positions pounded in latest raids after last attack in farah
Wed May 23 11:52:40 +0000 2018	1	user_mention opium cultivation in afghanistan reached record high
Wed May 23 11:56:17 +0000 2018	1	daesh front line is only metres away from the afghan security base in darzab district
Wed May 23 11:56:43 +0000 2018	0	horn y tinder fuck add my snapchat premature cum dee amateur facials
Wed May 23 12:00:15 +0000 2018	1	user_mention with the australian chief of defence forces mr user_mention and afghan deputy defense minister lt general mr iqbal
Wed May 23 12:02:46 +0000 2018	0	user_mention killed
Mon May 21 03:53:15 +0000 2018	1	good quality silver plated afghan
Mon May 21 03:55:17 +0000 2018	0	user_mention do you have info on how many are there isis will have problems with afghan taliban
Mon May 21 03:57:49 +0000 2018	1	user_mention thanks to user_mention recently publishing my user_mention interview on afghan in
Mon May 21 04:03:43 +0000 2018	0	exair force sergeant from san jose pleads guilty to afghan bribes army military
Mon May 21 04:04:04 +0000 2018	1	check out us special forces operators afghan man afghanistan figures via user_mention
Mon May 21 04:05:03 +0000 2018	1	directorgeneral ashraf haidari thanks to user_mention recently publishing my user_mention interview
Mon May 21 04:06:30 +0000 2018	0	user_mention seventeen years of wasted taxpayer money and government mismanagement millions of us dollars spent on projects to
Mon May 21 04:07:55 +0000 2018	1	user_mention great to catch up with my old friend colleague
Mon May 21 04:09:20 +0000 2018	1	dear isis taliban if yawl need any intel i have
Mon May 21 04:10:15 +0000 2018	0	afghanistan ist nicht sicher stoppt die bei einer attacke menschen inkl.2
Mon May 21 04:13:37 +0000 2018	0	at least afghan police killed in taliban
Mon May 21 04:13:42 +0000 2018	1	elite u.s special operations commander picked to lead afghan war
Mon May 21 04:16:21 +0000 2018	0	afghanistan study taliban is profit from illegal mining of afghan talc
Mon May 21 04:21:25 +0000 2018	1	afghan interpreters offered a former airman money in return for awarding contracts to companies associated with
Mon May 21 04:22:03 +0000 2018	1	air force apologizes for tweet about afghan
Mon May 21 04:25:48 +0000 2018	0	user_mention this fool accused iran of backing al qaeda the a disgrace
Mon May 21 04:27:43 +0000 2018	0	six taliban militants including a key commander were killed after the afghan security forces aircraft struck the
Mon May 21 04:27:44 +0000 2018	0	heavy artillery strikes pound taliban positions in ghazni
Mon May 21 04:29:56 +0000 2018	1	what deployed troops stray dog care is what causes record breaking ptsd claims for
Mon May 21 04:30:24 +0000 2018	1	check out gru afghan russian scout commander return task special troops resin model user_mention
Mon May 21 04:30:38 +0000 2018	1	afghans question us worth in taliban fight as pentagon watchdog admits of news world politics
Mon May 21 04:31:08 +0000 2018	0	user_mention afghan war afghan prisoners at ghuznee under escort of the bombay native infantry by t wingate
Mon May 21 04:31:48 +0000 2018	1	afghans question us worth in taliban fight as pentagon watchdog admits
Mon May 21 04:34:38 +0000 2018	1	afghan constitution a new page is on wikipedia created by fayenatic london check it out here
Mon May 21 04:38:21 +0000 2018	1	user_mention the islamic state is getting rich off your makeup and baby powder by user_mention highlights from a user_mention
Mon May 21 04:38:39 +0000 2018	0	key taliban commander among militants killed
Mon May 21 04:39:34 +0000 2018	1	new post afghans question us worth in taliban fight as pentagon watchdog admits of has been
Mon May 21 04:41:04 +0000 2018	0	heavy artillery strikes pound taliban positions in ghazni
Mon May 21 04:41:14 +0000 2018	0	user_mention user_mention now america is not a terrorist state the killer is not a terrorist taliban are killing us they
Mon May 21 04:43:14 +0000 2018	0	user_mention irandeal gave rulers billions of dollars that they have used to fund terrorist proxies
Mon May 21 04:44:38 +0000 2018	1	these afghan are walking from helmand to kabul around km for peace afghanpeacemarch
Mon May 21 04:45:37 +0000 2018	0	user_mention user_mention same old reply i ur condemnation dont stop jihadis frm bombing nd
Mon May 21 04:47:15 +0000 2018	1	user_mention the fearless user_mention lived in kabul in the while married to an afghan why contemporary
Mon May 21 04:49:12 +0000 2018	0	she thinks she so tough taking on scientologists but wait til she takes on christians big mistake butch and
Mon May 21 04:51:02 +0000 2018	0	india says iran sanctions threaten afghan corridor
Mon May 21 04:51:59 +0000 2018	0	nawaz sharif never forgive the people of pakistan for his lust of money man has done more harm to the
Mon May 21 04:52:34 +0000 2018	1	user_mention sufism is a natural antidote to terrorism isis taliban bokoharam alshabab alqaeda
Mon May 21 04:53:39 +0000 2018	1	user_mention ttp waziristan chapter naib ameer mulavi azmatullah mahsud statement in support of ptm he said taliban will support
Mon May 21 04:56:45 +0000 2018	0	user_mention until the homegrown white supremacist neo nazi domestic terrorists in america are taken seriously
Mon May 21 04:59:36 +0000 2018	1	i liked a user_mention video we joined the marines trying to defeat the strongest taliban army yet hbo
Mon May 21 05:00:08 +0000 2018	0	user_mention afghan taliban iea claim that their fighters have completely captured ajristan district in central afghanistan
Mon May 21 05:03:23 +0000 2018	1	a mustread article on talibans successful reemergence in afghanistan after its fall in written by theo
Mon May 21 05:04:58 +0000 2018	0	user_mention check out all those medals for killing afghan people in their villages with a joystick from a stealth helicopter the
Mon May 21 05:07:55 +0000 2018	1	i just saw a snippet of some ramzan drama how and why is nadia afghan playing the role of farhan mom kis angle se bhaee
Mon May 21 05:08:51 +0000 2018	0	user_mention rashid mourns after afghan match bombed
Mon May 21 05:12:21 +0000 2018	0	maga kag what we dont want to happen in our of the of
Mon May 21 05:15:05 +0000 2018	0	user_mention not sure what was objectionableafter all the point of the tweet was the taliban
Mon May 21 05:16:55 +0000 2018	0	afghan government under pressure as taliban threaten
Mon May 21 05:19:12 +0000 2018	1	user_mention user_mention curious
Mon May 21 05:19:25 +0000 2018	1	just to remind you of their recent year middle eastern legacy case you forgot who launched the
Mon May 21 05:19:30 +0000 2018	1	i love messing with user_mention only afghan girl who can take my shit and dish it back without getting mad lol
Mon May 21 05:20:23 +0000 2018	0	user_mention user_mention no solo eso alex lo que tanto tu criticabas falsamente de amlo de que
Mon May 21 05:21:46 +0000 2018	1	user_mention according to defense and interior ministries
Mon May 21 05:22:27 +0000 2018	0	user_mention user_mention user_mention user_mention well before she was sec of state and push for the crap we
Mon May 21 05:23:16 +0000 2018	1	paks good taliban
Mon May 21 05:24:02 +0000 2018	1	user_mention i love messing with user_mention only afghan girl who can take my shit and dish it back without getting mad lol
Mon May 21 05:24:16 +0000 2018	0	paks good taliban is bad for others
Mon May 21 05:26:49 +0000 2018	1	what life is like for afghans facing the deadliest taliban yet vice on via user_mention
Mon May 21 05:27:45 +0000 2018	0	user_mention callate taliban de quinta user_mention vividor del pueblo no tienes cara para comentar
Mon May 21 05:30:40 +0000 2018	0	hey user_mention if user_mention was promoting propaganda from isis or the taliban instead of treasonous misogynistic
Mon May 21 05:31:14 +0000 2018	0	a10 warthog cannon vs taliban getaway vehicle via user_mention an american war bird in
Mon May 21 05:39:10 +0000 2018	0	user_mention afghan government in talks with taliban to release abducted indian engineers
Mon May 21 05:39:46 +0000 2018	1	user_mention never forgotten
Mon May 21 05:40:22 +0000 2018	0	protesters were injured while afghan security forces open fire to break down barricade on the high way in shor
Mon May 21 05:40:24 +0000 2018	0	lawyers claim antimalaria drug to blame in us soldiers afghan massacre world_news
Mon May 21 05:43:56 +0000 2018	0	user_mention condemned taliban practices adapted by and disguised by republicans as human trafficking
Mon May 21 05:44:27 +0000 2018	1	user_mention good
Mon May 21 05:47:10 +0000 2018	1	user_mention factcheck true it is bydesign knowyourenemy
Mon May 21 05:47:36 +0000 2018	0	user_mention most probably killed by his own intel
Mon May 21 05:48:52 +0000 2018	1	user_mention user_mention hiding your liberalness behind your daughter you folks are just like the taliban
Mon May 21 05:50:05 +0000 2018	1	user_mention iran has very strong relationship with taliban in other words it has influenced on both taliban
Mon May 21 05:51:39 +0000 2018	0	weak management show of power seen as main causes
Mon May 21 05:52:41 +0000 2018	1	user_mention one thing more manzoor pashteen never demanded release of missing persons he demanded presenting them to courts he was
Mon May 21 05:52:56 +0000 2018	1	someone remmebr when taliban guys said something like ik can be part of a negotiating team or something
Mon May 21 05:53:02 +0000 2018	0	user_mention azmatullah mehsud a mastermind behind suicide attacks in pakistan killing hundreds threw his support behind
Mon May 21 05:53:19 +0000 2018	1	euro girl aisha love hardcore sex in public taliban teen fucking sniff
Mon May 21 05:54:13 +0000 2018	1	user_mention someone remmebr when taliban guys said something like ik can be part of a negotiating team or something then it
Mon May 21 05:54:26 +0000 2018	0	user_mention afghanistan chamtal nds claimed they destroyed key taliban centers in a counterterrorism operation
Mon May 21 05:55:03 +0000 2018	1	cbs of hijackers still alive
Mon May 21 05:55:46 +0000 2018	0	afghan govt under pressure as taliban threaten new
Mon May 21 05:56:03 +0000 2018	0	user_mention taliban distributed food packages to poor families in sabari district of khost
Mon May 21 05:58:06 +0000 2018	1	user_mention both user_mention and user_mention are currently deployed on op toral in afghanistan in support of nato and the
Mon May 21 06:05:15 +0000 2018	1	user_mention celebrate afghan women through the power of afghan art user_mention
Mon May 21 06:09:00 +0000 2018	1	user_mention user_mention user_mention lol what ever floats tour boat so much protection like walk of shame of
Mon May 21 06:10:52 +0000 2018	0	user_mention look at the shock on my face
Mon May 21 06:16:02 +0000 2018	0	user_mention now she is forced to cover her face
Mon May 21 06:19:07 +0000 2018	1	yet conservatives gave hitler supreme power buy a mirror stupid conservatives made taliban
Mon May 21 06:22:06 +0000 2018	1	user_mention it sure looks like russia used the nra to funnel money into us political generally avoid the you
Mon May 21 06:22:47 +0000 2018	0	pashtun narrative pashtuns are not terrorists rather they are victims of terrorism key stakeholders including
Mon May 21 06:24:14 +0000 2018	0	user_mention negotiate with the taliban or fight an endless war in afghanistan
Mon May 21 06:24:58 +0000 2018	1	user_mention afghanistan defeated the side won though british won strategically bt faced heavy casualties british
Mon May 21 06:25:58 +0000 2018	1	user_mention resulted supported mujahideens to full extent providing training n supported one ethnic group after
Mon May 21 06:28:43 +0000 2018	0	isis taylor riding cock on mandingo fucks big clit pointy tits jailbait teens
Mon May 21 06:29:27 +0000 2018	0	stud sucks large cock while on his knees like a grannycumshere
Mon May 21 06:34:49 +0000 2018	1	user_mention dont regrad for her just do it for u r self what she did was just for their own interest but what
Mon May 21 06:35:58 +0000 2018	0	user_mention talk to taliban or fight endless war
Mon May 21 06:36:13 +0000 2018	0	user_mention nine militants killed in afghan airstrikes
Mon May 21 06:36:28 +0000 2018	1	user_mention this is miracle of islam.few men surviving against whole well equipped armies.those among kufar with
Mon May 21 06:36:58 +0000 2018	1	user_mention videos explaining various verses of quran in great details by younusalgohar koran muslim
Mon May 21 06:38:10 +0000 2018	0	talk to taliban or fight endless war
Sun May 20 06:56:38 +0000 2018	0	this afghan war army veteran is now an instagram model
Sun May 20 07:00:19 +0000 2018	0	explosions in afghan cricket stadium leave dead
Sun May 20 07:01:14 +0000 2018	0	demir14kuranrt user_mention check out all those medals for killing afghan people in their villages with a
Sun May 20 07:01:41 +0000 2018	0	user_mention i dont care about the wedding
Sun May 20 07:02:24 +0000 2018	0	user_mention people killed from one family rising civilian casualties from us and afghan airstrikes
Sun May 20 07:03:18 +0000 2018	1	user_mention u people should be thankful to pakistan
Sun May 20 07:06:10 +0000 2018	0	this is the stupidest tweet my life you know why school students die because stupid mfs love to go shoot up
Sun May 20 07:06:13 +0000 2018	0	pakistan army sent to hell suicide bombers terrorists who launched an attack at the frontier constabulary
Sun May 20 07:07:39 +0000 2018	1	user_mention great job user_mention pushing for leadership engagement of talented afghan women in local governance structures will have
Sun May 20 07:09:04 +0000 2018	0	user_mention the afghan government apologizes to the families of the victims of the air strike that caused civilians casualties in
Sun May 20 07:11:19 +0000 2018	0	user_mention buddha of bamiyan afghanistan before destruction built in ad in the blended classic gandhara art destroyed
Sun May 20 07:11:53 +0000 2018	1	user_mention user_mention user_mention president house of pakistan committed a massacre of knowledge upon these afghan students on feb
Sun May 20 07:12:29 +0000 2018	1	user_mention todays hero
Sun May 20 07:15:50 +0000 2018	1	user_mention queen elizabeth accepted gift from azerbaijani participants of horseshow
Sun May 20 07:16:15 +0000 2018	0	user_mention lets have a debate of emma dent coads scandals were when she racially abused shaun when
Sun May 20 07:17:46 +0000 2018	1	user_mention i can honestly say that i would feel safer back in the mountains of afghanistan
Sun May 20 07:18:22 +0000 2018	1	me dont fear no man that bleed like i can rag on my face like i am taliban
Sun May 20 07:18:37 +0000 2018	0	user_mention american taliban strikes again
Sun May 20 07:21:28 +0000 2018	1	india under the modi regime has reasons to feel vindicated with the us toughening up on its disapproval of
Sun May 20 07:21:42 +0000 2018	1	user_mention dont forget she was a councillor on the rtm of grenfelltower and is on record of lauding the renovation with the
Sun May 20 07:22:44 +0000 2018	1	user_mention user_mention user_mention user_mention not true are you a woman if you needed care would you want a provider to
Sun May 20 07:25:21 +0000 2018	0	user_mention in the nawazestablishment power struggle
Sun May 20 07:30:41 +0000 2018	0	user_mention he was against pakistans army but want to take revenge from afghan hypocrisy
Sun May 20 07:34:04 +0000 2018	1	user_mention it was afghan refugees you are actually so slow do yourself a favour learn not to have double standards yourself
Sun May 20 07:36:29 +0000 2018	1	old interview but so nice
Sun May 20 07:39:33 +0000 2018	0	afghan cricket stadium attack leaves dead
Sun May 20 07:40:26 +0000 2018	1	user_mention user_mention how did the taliban and isis come here in suits speaking perfect english
Sun May 20 07:41:45 +0000 2018	0	user_mention rocket attack foiled on kabul
Sun May 20 07:41:48 +0000 2018	1	how can user_mention offer justice
Sun May 20 07:44:26 +0000 2018	0	user_mention user_mention user_mention paul ryan is an irredeemably christian taliban who has been dreaming of cutting medicare
Sun May 20 07:45:33 +0000 2018	1	user_mention user_mention it seems bengal is like taliban in india
Sun May 20 07:47:18 +0000 2018	1	user_mention aur pakistan ko jhota beaiman bana kar sari dunyia ko dekhaney wali naam nihad defender
Sun May 20 07:51:21 +0000 2018	1	working and shit on this lovely sunday in afghan
Sun May 20 07:56:49 +0000 2018	0	user_mention afghanpeacemarch from hilmand to kabul to end forignproxywar imposed on must domore for
Sun May 20 07:56:50 +0000 2018	1	user_mention en och vilka han vill ha av hemmet om tio
Sun May 20 07:59:49 +0000 2018	0	user_mention this woman comes across as thoroughly nasty the actual face of jcs new party
Sun May 20 08:01:12 +0000 2018	0	taliban insurgents killed in afghan air strikes defencesecurity international israel terrorism
Sun May 20 08:01:16 +0000 2018	1	tnx alot hogg for ur
Sun May 20 08:03:26 +0000 2018	0	user_mention taliban kill over afghan soldiers and police officers in one week nyt
Sun May 20 08:04:28 +0000 2018	0	user_mention taliban khan supports taliban and then offers condolences to the victims of the terror unleashed by the same
Sun May 20 08:04:59 +0000 2018	0	footage shows taliban treating wounded ansf prisoners captured in farah battle policeman says we thank the
Sun May 20 08:08:23 +0000 2018	0	user_mention im distressed after reading this from teenage girls were on their way home from the gym
Sun May 20 08:10:00 +0000 2018	1	the pakistani girl wasnt killed by taliban or isis in her homeland she was killed by a
Sun May 20 08:14:38 +0000 2018	1	love to sport the flowers of colonized places omw to wed my bourgeois scum husband who mowed down afghan ppl from
Sun May 20 08:15:59 +0000 2018	1	remain taliban here want something that reason third world the most of pokistani gave
Sun May 20 08:16:06 +0000 2018	0	user_mention miles de afganuser_mention huyen del de terror y de los ataques cuando llegan a europa los que
Sun May 20 08:17:09 +0000 2018	0	un condemns blasts that kill at cricket stadium in afghanistan documented by unama
Sun May 20 08:17:21 +0000 2018	1	user_mention user_mention user_mention pak army had limited nothing the pakistani government doesnt give a shit
Sun May 20 08:22:46 +0000 2018	0	user_mention except the fact that the us somehow remains condescending even when they have an blithering violent idiot in office and
Sun May 20 08:24:10 +0000 2018	1	user_mention yes usa and pak exist
Sun May 20 08:24:46 +0000 2018	0	blasts at afghan sports stadium kill as many as eightofficials
Sun May 20 08:25:14 +0000 2018	0	offensive encompasses all regions of afghanistan
Sun May 20 08:26:31 +0000 2018	0	user_mention user_mention user_mention jealousy of what no one is innocent but you cant just say that pakistan is
Sun May 20 08:27:26 +0000 2018	0	blasts at afghan cricket match kill spectators
Sun May 20 08:28:43 +0000 2018	1	you should knit a thick and thin afghan in honor of a pattern you forgot to buy at rhinebeck
Sun May 20 08:29:18 +0000 2018	1	then the kids their mum is indigenous and their dad is afghan they are bright
Sun May 20 08:29:25 +0000 2018	1	user_mention hand crochet baby blanket or afghan in pastel by knittingtopia atsocialmedia tweetuk
Sun May 20 08:30:36 +0000 2018	1	the tripod in the picture is a clear give away
Sun May 20 08:32:48 +0000 2018	0	yeah remember all those attacks on the uk by the taliban
Sun May 20 08:37:01 +0000 2018	0	user_mention with sadness and regret we extend our prayers to the victims of a cowardly attack during a night match in user_mention
Sun May 20 08:37:53 +0000 2018	0	shocked i tell you
Sun May 20 08:39:15 +0000 2018	0	user_mention rashid mourns after afghan match bombed
Sun May 20 08:42:36 +0000 2018	1	well said that man
Sun May 20 08:45:09 +0000 2018	1	user_mention user_mention user_mention you fenced the borders when you were about to be exposed for supporting and
Sun May 20 08:48:55 +0000 2018	0	user_mention user_mention trust but verify or dont you follow the attacker driving ambulance
Sun May 20 08:50:10 +0000 2018	0	user_mention user_mention rahmatullah your country is fighting against taliban
Sun May 20 08:51:39 +0000 2018	1	user_mention this is really cool
Sun May 20 08:52:00 +0000 2018	1	your music is so emotional
Sun May 20 08:52:02 +0000 2018	0	slutty ramrod brother hardcore sex videos gray yoga pants blowjob ww
Sun May 20 08:52:45 +0000 2018	0	expakistani general killed in afghanistan who was helping taliban for training and was chief of
Sun May 20 08:53:31 +0000 2018	1	user_mention well said
Sun May 20 08:53:46 +0000 2018	1	user_mention it ironic that a pakistani is safer at home where there are still taliban and crazies like them than in the good old usa
Sun May 20 08:53:56 +0000 2018	1	paintings for by afghan artists on the occasion of the who are interested to buy
Sun May 20 08:54:11 +0000 2018	0	user_mention this is the difference between pakistan leadership condemns all such attacks while afghan
Sun May 20 08:57:26 +0000 2018	0	un condemns deadly attack on afghan cricket
Sun May 20 08:59:06 +0000 2018	1	user_mention user_mention kurdistan bhai agr wo thek ha phir baluchistan kashmir
Sun May 20 09:01:41 +0000 2018	1	user_mention paintings for by afghan artists on the occasion of the who are interested to buy
Sun May 20 09:02:04 +0000 2018	0	with local girls at afghan room golden sloppy revenge
Sun May 20 09:02:54 +0000 2018	1	beautiful but unfortunateky of the afghan population can only look at it but cannot afford to buy
Sun May 20 09:05:37 +0000 2018	0	talk to taliban or fight endless afghan war
Sun May 20 09:07:09 +0000 2018	1	gratified to see my user_mention article on the taliban
Sun May 20 09:08:27 +0000 2018	1	user_mention can we this and help unite all these warriors
Sun May 20 09:09:24 +0000 2018	0	user_mention user_mention user_mention afghans like you cant own up to afghanistan mistake how sad grow up no
Sun May 20 09:09:26 +0000 2018	0	it kills the afghan whigs
Sun May 20 09:09:40 +0000 2018	0	have faith in allah if they become crore u will b crore what r u afraid of they r poor un educated
Sun May 20 09:12:56 +0000 2018	1	user_mention afghanistan the taliban are successfully advancing
Sun May 20 09:18:35 +0000 2018	0	user_mention refusal to deploy its air defense systems during this attack has among afghan pakistani proxy units
Sun May 20 09:23:22 +0000 2018	0	blonde step mom and daughter aint no lovin like your indian
Sun May 20 09:27:15 +0000 2018	0	quit apologizing to our enemies the tweet was awesome and the only good taliban is a dead one keep dropping moabs
Sun May 20 09:28:11 +0000 2018	0	lawyers claim antimalaria drug to blame in us soldiers afghan massacre world_news
Sun May 20 09:29:15 +0000 2018	1	light solid blue afghan
Sun May 20 09:30:25 +0000 2018	1	good news user_mention start preparing the kabuli pulao d
Sun May 20 09:33:38 +0000 2018	0	user_mention taliban vows to step up attacks despite appeals to stop violence in
Sun May 20 09:35:22 +0000 2018	1	afghan native nazars journey at the academy is shared in dari an myp student
Sun May 20 09:39:43 +0000 2018	1	user_mention both user_mention and user_mention are currently deployed on op toral in afghanistan in support of nato and the
Sun May 20 09:43:03 +0000 2018	0	user_mention shame on pak army for pressurising media
Sun May 20 09:50:39 +0000 2018	0	india says iran sanctions threaten afghan corridor user_mention
Sun May 20 09:51:12 +0000 2018	0	blasts at afghan cricket match kill eight
Sun May 20 09:51:37 +0000 2018	0	user_mention shame on pak army for pressurising media
Sun May 20 09:51:53 +0000 2018	1	atrocious from behind pinay teen sex porno today gisele love hardcore
Sun May 20 09:52:35 +0000 2018	0	user_mention very sad it breaks my heart they need to keep arranging these matches
Sun May 20 09:55:54 +0000 2018	0	user_mention shame on pak army for pressurising media
Sun May 20 10:02:03 +0000 2018	0	user_mention who is rouhani making fool of syrians
Sun May 20 10:02:43 +0000 2018	0	user_mention big battles in islam took place during the month of ramadan
Sun May 20 10:10:45 +0000 2018	0	anyone please ask this idiot that why people are fighting from let
Sun May 20 10:12:14 +0000 2018	0	user_mention user_mention user_mention ya sure he did nuclear tests so i doubt a would do that but imran
Sun May 20 10:13:01 +0000 2018	0	user_mention afghan youth and sports activist hedayat zaheer wrapped in afg flag was killed today in cricketstadiumatrack in
Sun May 20 10:14:37 +0000 2018	1	i love the royal family
Sun May 20 10:15:04 +0000 2018	0	cabo liberou no kerala film hard fucking mature anal disgusted blindfolded
Sun May 20 10:17:41 +0000 2018	1	user_mention baby girl pink and white crochet baby blanket baby afghan crochet photo prop ready to ship
Sun May 20 10:18:48 +0000 2018	0	user_mention khaama russia warns of persistent violence in absence direct us talks with taliban afghanistan
Sun May 20 10:19:28 +0000 2018	1	user_mention user_mention user_mention lol catch innocent kids show them terrorists its myanmar government who can
Sun May 20 10:21:00 +0000 2018	1	user_mention he is a great writer and its another novel is abt afghanistan which has superb depiction abt the
Sun May 20 10:22:56 +0000 2018	0	rumour about lt gen shahid aziz getting killed in afghanistan is most likely false
Sun May 20 10:23:52 +0000 2018	0	user_mention user_mention user_mention user_mention hes going to demand enforced monogamy next these
Sun May 20 10:26:48 +0000 2018	0	talk to taliban or face endless conflict
Sun May 20 10:27:26 +0000 2018	0	user_mention ajristan district of ghazni fell to taliban control after several days siege battle the district is considered part
Sun May 20 10:28:22 +0000 2018	0	user_mention the holy month of ramadan cricket stadium attack leaves dead
Sun May 20 10:29:42 +0000 2018	1	lovely ride out to afghan village with user_mention today and now the ponies are washed down and ready to go again
Sun May 20 10:30:08 +0000 2018	0	the bloody boot of a user_mention officer in the middle of one of the rooms of nds hq in farah city where
Sun May 20 10:30:48 +0000 2018	1	user_mention afghannazi like this guy will never report on how ghani co will release taliban hostages giving them new clothes
Sun May 20 10:36:10 +0000 2018	1	user_mention user_mention afghanistan the taliban are successfully advancing
Sun May 20 10:37:12 +0000 2018	1	user_mention user_mention user_mention people like ana will side with m13
Sun May 20 10:37:40 +0000 2018	0	user_mention user_mention shame on pak army for pressurising media
Sun May 20 10:37:47 +0000 2018	0	this country is genuinely ridiculous it
Sun May 20 10:39:38 +0000 2018	0	user_mention afghanistan is just like a super store of bastards bastards because of russians
Sun May 20 10:40:03 +0000 2018	0	user_mention the brain rotting guardian is to unbiased news and comment
Sun May 20 10:41:53 +0000 2018	0	was actually involved in frontline action fighting the taliban
Sun May 20 10:41:59 +0000 2018	0	how big is the taliban threat in afghanistan
Sun May 20 10:42:04 +0000 2018	0	report after failed assault
Sun May 20 10:42:53 +0000 2018	0	user_mention tense russia ties
Sun May 20 10:46:31 +0000 2018	1	user_mention yeah only probably seen one friendly afghan and pakistani
Sun May 20 10:48:29 +0000 2018	1	user_mention many friends have asked about how they could help the families of the afghan journalists killed on april i was waiting
Sun May 20 10:49:11 +0000 2018	0	us air force apologizes for tweet about a10 attacking taliban us news
Sun May 20 10:51:57 +0000 2018	1	user_mention afghanistan the taliban are successfully advancing
Sun May 20 10:55:24 +0000 2018	0	nds claims destroying key taliban centers in balkh by javed hamim kakar on may kabul pajhwok emo_neg the
Sun May 20 10:55:25 +0000 2018	1	user_mention afghanistan the taliban are successfully advancing
Sun May 20 11:03:16 +0000 2018	1	how do you want to rides in a free lyft free rides enter the code zoot
Sun May 20 11:05:47 +0000 2018	0	report after failed afghanistan assault
Sun May 20 11:05:53 +0000 2018	0	russia said the u.s will have to drop its opposition to negotiating directly with the taliban on the eventual
Sun May 20 11:07:11 +0000 2018	1	user_mention haha brilliant mate afghan haze i forgot about this photo
Sun May 20 11:07:37 +0000 2018	1	and in afghanistan taliban promises to only target usa forces user_mention user_mention user_mention user_mention
Sun May 20 11:08:14 +0000 2018	0	user_mention report after failed afghanistan assault
Sun May 20 11:09:18 +0000 2018	0	afghan government under pressure as taliban threaten new district
Sun May 20 11:13:05 +0000 2018	1	user_mention whos the best afghan spinner rashid khan or qais ahmed or mujeeb rahman
Sun May 20 11:13:06 +0000 2018	0	user_mention bring it on you taliban losers
Sun May 20 11:14:18 +0000 2018	0	user_mention reports that afghan forces at ghakhi kandao base on kunarbajaur border starving as rations exhausted heli supplies not
Sun May 20 11:14:35 +0000 2018	1	user_mention celebratory pic of user_mention frm hrs before farah city almost fell celebrate yourselves
Sun May 20 11:15:54 +0000 2018	0	user_mention afghan government under pressure as taliban threaten afghanistan political
Sun May 20 11:18:25 +0000 2018	0	hard to disagree harryforking
Sun May 20 11:18:47 +0000 2018	1	user_mention user_mention user_mention people which are innocent which are not involved in taliban
Sun May 20 11:22:34 +0000 2018	1	the taliban wants to do best on best my msot buddies like school
Sun May 20 11:23:15 +0000 2018	1	afghan show dog charm bracelet earrings
Sun May 20 11:23:47 +0000 2018	0	afghan government under pressure as taliban threaten new district via user_mention
Sun May 20 11:25:23 +0000 2018	1	dearest debi was posted yesterday
Sun May 20 11:25:43 +0000 2018	0	soldier survives taliban machine gun fire during
Sun May 20 11:29:02 +0000 2018	1	user_mention who is the best afghan spinner qais ahmed or mujeeb ur rahman or rashid khan
Sun May 20 11:29:25 +0000 2018	1	user_mention whos the best afghan spinner mujeeb ur rahman or qais amhed or rashid khan
Sun May 20 11:31:05 +0000 2018	0	user_mention poor taste never apologize for turning terrorists into pink mist quit your sniveling
Sun May 20 11:34:06 +0000 2018	0	barely legal blonde fucked outdoors for the first sister cumshot photos pre
Sun May 20 11:34:40 +0000 2018	0	soldiers eliminate three taliban fighters during
Sun May 20 11:39:02 +0000 2018	1	user_mention also people of twitter please recommend me anthropological or ethnographic research work on afghan migrants in pakistan
Sun May 20 11:39:15 +0000 2018	0	lawyers claim antimalaria drug to blame in us soldiers afghan massacre world_news
Sun May 20 11:39:16 +0000 2018	0	user_mention taliban and islamic state enemies or brothers in jihad antonio
Sun May 20 11:39:26 +0000 2018	0	wwii was a war that we should have seen ptsd at hugh rates there was a vets have little
Sun May 20 11:39:35 +0000 2018	1	cute teen masturbation on webcam big tits xnxx volleyball girl
Sun May 20 11:39:37 +0000 2018	0	lawyers claim antimalaria drug to blame in us soldiers afghan massacre world_news
Sun May 20 11:40:51 +0000 2018	0	user_mention user_mention hearing an afghan refugee we worked with on nauru has just arrived in the really could weep for joy
Sun May 20 11:41:20 +0000 2018	0	afghan government under pressure as taliban threaten new district
Sun May 20 11:42:43 +0000 2018	1	strongest on how the general of women is amplified by a regime like the taliban the
Sun May 20 11:43:45 +0000 2018	1	user_mention since the internet is anyone not cheering royalwedding2018 heres my lukewarm take yes to all the
Sun May 20 11:45:05 +0000 2018	0	condemn the terrorist attack in jalalabad on a cricket ground while match was in progress last night it is sad
Sun May 20 11:45:14 +0000 2018	1	user_mention afghanistans security forces clashing with taliban in ghazni province reports
Sun May 20 11:45:40 +0000 2018	0	afghanistan government under pressure as taliban threatens new district
Sun May 20 11:47:23 +0000 2018	0	afghan government under pressure as taliban threaten
Sat May 19 06:56:43 +0000 2018	1	user_mention afghan beauty user_mention gives me forest blowjob her wet pussy full fuck for off
Sat May 19 06:56:59 +0000 2018	0	taliban militants claim killing afghan soldiers wounding during overrun of posts in zabul afghanistan
Sat May 19 06:57:34 +0000 2018	0	of the victims were children
Sat May 19 06:57:58 +0000 2018	1	user_mention how do kickbacks work heres a great example of million spent on a hotel in afghanistan million was
Sat May 19 06:59:56 +0000 2018	0	lawyers claim antimalaria drug to blame in us soldiers afghan massacre world_news
Sat May 19 07:00:24 +0000 2018	1	user_mention rss bajrangal yuva vahini etc not hindu taliban n terror grozps hmm
Sat May 19 07:01:04 +0000 2018	0	user_mention not true i read the full statement it asks the ansf to leave their ranks and stop working for americans and the
Sat May 19 07:01:30 +0000 2018	1	user_mention these young afghan peace activists are walking a distance of around on foot all the way from the volatile
Sat May 19 07:01:44 +0000 2018	0	user_mention a u.s b52 conducts a strike on a taliban narcotics production facility in helmand province on february
Sat May 19 07:01:55 +0000 2018	0	when you have better odds with the taliban or isis in the middle east than in the us something is very wrong
Sat May 19 07:03:26 +0000 2018	1	user_mention it is amazing how much disinformation one bad headline can spread the taliban offered amnesty to anyone who deserts the
Sat May 19 07:04:56 +0000 2018	0	taliban rejects nangarhar stadium bombing that left dead
Sat May 19 07:07:58 +0000 2018	1	user_mention user_mention aljazeera is qatari propaganda mouthpiece that has been one of main supporters of the
Sat May 19 07:12:41 +0000 2018	1	user_mention user_mention liberal nut joy behar has long history of insulting christians in the past she has
Sat May 19 07:13:02 +0000 2018	1	user_mention volunteered for tours of afghan up invictus games helping wounded service brings in
Sat May 19 07:13:43 +0000 2018	0	afghanistan ist nicht sicher stoppt die ein bombenexplosion in nagarhar wurden menschen
Sat May 19 07:15:20 +0000 2018	0	user_mention to defeat afghan nazis and burn down the root of their sick barbaric ideology
Sat May 19 07:16:10 +0000 2018	1	user_mention user_mention neo nazis have a huge presence in greece
Sat May 19 07:16:35 +0000 2018	0	user_mention afghanistan not in a position to tolerate ridicule afghan parliamentarian
Sat May 19 07:18:20 +0000 2018	1	busty legal age teenager trio home my lovely teens net hardcore andhra saree sex
Sat May 19 07:18:40 +0000 2018	0	afghan militants in surrender before tapi attack
Sat May 19 07:20:31 +0000 2018	0	afghan commander zadran province is a battle photo of farah
Sat May 19 07:22:21 +0000 2018	0	user_mention at nra this was an afghan child rifle be called an american child weapon of war is
Sat May 19 07:22:55 +0000 2018	0	eight killed in blasts at afghan sports stadium officials
Sat May 19 07:23:57 +0000 2018	0	user_mention that is main question that what they want and why we are no able to know our enemy until which time
Sat May 19 07:25:01 +0000 2018	0	nato has demonstrated complete uncertainty in afghanistan
Sat May 19 07:25:49 +0000 2018	1	i want education for the sons and the daughters of all the extremists
Sat May 19 07:26:12 +0000 2018	0	afghan parliament strongly condemns opening of u.s embassy in jerusalem and terrorist acts of israel in gaza
Sat May 19 07:27:57 +0000 2018	0	user_mention user_mention user_mention so what shall we do about the instigations by cow taliban killings
Sat May 19 07:30:08 +0000 2018	1	user_mention user_mention for tours of afghan up invictus games helping wounded service
Sat May 19 07:30:24 +0000 2018	0	afghan and foreign media have started a fund to help the local journalists killed alongside user_mention shah marai on
Sat May 19 07:30:43 +0000 2018	1	user_mention user_mention because you cept this as your is self created dehshat gardi and we
Sat May 19 07:30:48 +0000 2018	1	palestinians youths can never solve jerusalem crisis because they are using stones against bullets since last
Sat May 19 07:31:27 +0000 2018	0	warning this film contains distressing images the heartbreaking story of farkhunda the afghan woman who
Sat May 19 07:31:56 +0000 2018	1	afghan beauty gives forest hot sex imges hardcore
Sat May 19 07:32:08 +0000 2018	1	user_mention really it was so sad to hear but indian government is helping to afghan govt
Sat May 19 07:32:59 +0000 2018	1	user_mention user_mention harry earned his respect
Sat May 19 07:33:28 +0000 2018	0	user_mention im proud of harry hewitt he killed many afghan villagers to keep america and england safe
Sat May 19 07:34:56 +0000 2018	0	explosions at cricket match in jalalabad kill at least eight
Sat May 19 07:39:14 +0000 2018	1	user_mention this video has brought tears in my eyes yes
Sat May 19 07:40:13 +0000 2018	0	blasts at afghan sports stadium kill as many as uzbekistan news
Sat May 19 07:40:43 +0000 2018	1	user_mention the matter to oic is only worth considering when the oppressor is nonmuslim
Sat May 19 07:41:54 +0000 2018	0	everyone posting these stupid pictures of harry in afghan
Sat May 19 07:42:23 +0000 2018	1	user_mention ajsc representative in nengrahar province discusses emergency rescue plans with local journalists following the fall of
Sat May 19 07:43:14 +0000 2018	0	a growing group of afghan artists are covering the scars of conflict and painting over kabuls concrete blast
Sat May 19 07:43:45 +0000 2018	1	user_mention user_mention pak losses in ci ops are pretty large if the numbers are correct fencing of afghan borders is interesting
Sat May 19 07:43:47 +0000 2018	1	i liked a user_mention video us soldiers in afghanistan several firefights against taliban helmet cam combat
Sat May 19 07:44:22 +0000 2018	1	daisy afghan square free crochet pattern sure to pin it to save it for
Sat May 19 07:45:54 +0000 2018	1	is afghan government escaping forward by dismissing military
Sat May 19 07:46:27 +0000 2018	1	user_mention is afghan government escaping forward by dismissing military
Sat May 19 07:52:27 +0000 2018	1	afghan beauty gives forest hot sex imges hardcore
Sat May 19 07:54:50 +0000 2018	1	afghan drugs barons flaunt their wealth and power
Sat May 19 07:56:13 +0000 2018	1	sexy cumshots for a sexy female babestation girlshardcore taliban forced
Sat May 19 07:56:20 +0000 2018	0	afghan cricket stadium attack leaves dozens of casualties
Sat May 19 07:56:22 +0000 2018	0	taliban deny involvement in nangrahar cricket stadium explosions
Sat May 19 08:00:35 +0000 2018	0	user_mention stop whining about the that invaded eu after the west caused a crisis by destroying their
Sat May 19 08:05:49 +0000 2018	1	user_mention user_mention user_mention user_mention user_mention user_mention user_mention user_mention lol oh so thats
Sat May 19 08:10:09 +0000 2018	0	now a lying washed up bastard trying to pretend the dems who are the citizenship police
Sat May 19 08:14:39 +0000 2018	0	nss strongly condemn the multiple horrific blasts targeting a stadium in jalalabad city local officials
Sat May 19 08:15:16 +0000 2018	1	user_mention do love your long me of my hounds
Sat May 19 08:15:24 +0000 2018	0	jab pait bhar jaega to pakistani flag jalayenge yehi log fuck afghans
Sat May 19 08:15:32 +0000 2018	1	proud of my afghan mentee atifullah for successfully completing the wintegreat program for
Sat May 19 08:20:31 +0000 2018	1	user_mention ssp army k apnay taliban hai yeah aik sazish hai pakhtoon qoum k ittehad k khelaf jo mukamal nakam sazish hai in sha allah
Sat May 19 08:21:07 +0000 2018	0	fighting against american army
Sat May 19 08:22:15 +0000 2018	0	user_mention user_mention shame on pak army for pressurising the media
Sat May 19 08:22:41 +0000 2018	0	user_mention user_mention hinweis den strunzdummen deutschen michel die taliban werden vom iran finanziert
Sat May 19 08:24:34 +0000 2018	0	user_mention user_mention shame on pak army for pressurising the media
Sat May 19 08:25:26 +0000 2018	1	user_mention i back all sk8terz double up for sk8grlz sdg5 user_mention rule11 user_mention the opportunity to really excel in
Sat May 19 08:26:12 +0000 2018	0	owen goes further attempting to highlight the utter failure we should have stayed in afghanistan until we were
Sat May 19 08:28:46 +0000 2018	0	user_mention shame on pak army for pressurising media
Sat May 19 08:28:51 +0000 2018	0	user_mention user_mention shame on pak army for pressurising media
Sat May 19 08:32:11 +0000 2018	0	as pakarmy checkposts are reduced in afghan suicide bombers attack across in
Sat May 19 08:33:56 +0000 2018	0	user_mention at least dead
Sat May 19 08:34:06 +0000 2018	0	user_mention shame on pak army for pressurising media
Sat May 19 08:36:42 +0000 2018	0	user_mention the show of solidarity be mutual when was the last time palestinians condemned for massacring
Sat May 19 08:38:03 +0000 2018	0	user_mention dont do melo drama india is fighting terrorism only the muslims started borrowing problems of
Sat May 19 08:39:08 +0000 2018	1	oh god
Sat May 19 08:40:36 +0000 2018	0	user_mention this war is winnable if user_mention tries to unite d anti talbn not d jalalabadattack
Sat May 19 08:41:45 +0000 2018	0	not surprising that vermin are tweeting filth about prince harry today after all these are the very scum who
Sat May 19 08:42:37 +0000 2018	1	user_mention user_mention the matter to oic is only worth considering when the oppressor is nonmuslim
Sat May 19 08:43:07 +0000 2018	0	user_mention user_mention user_mention user_mention user_mention we do not want her either
Sat May 19 08:44:27 +0000 2018	1	user_mention it means taliban and daish is active in america now we should start air strikes in united states
Sat May 19 08:46:49 +0000 2018	0	lawyers claim antimalaria drug to blame in us soldiers afghan massacre world_news
Sat May 19 08:47:28 +0000 2018	0	user_mention user_mention enemy sees the empowered new generation as a massive threat to their existence for new afghan
Sat May 19 08:47:37 +0000 2018	1	imagine going to school in paksitan where they claim the taliban is running rampant is safer than going to school
Sat May 19 08:47:52 +0000 2018	1	user_mention imagine going to school in paksitan where they claim the taliban is running rampant is safer than going to school in
Sat May 19 08:48:16 +0000 2018	0	killed in blasts at cricket match in eastern afghanistan afghanistan cricketmatch
Sat May 19 08:48:42 +0000 2018	0	user_mention will tony become just another casualty rough sleeping on the streets of ptsd
Sat May 19 08:48:57 +0000 2018	1	user_mention user_mention user_mention user_mention user_mention rss is extremist hindu organisation like taliban
Sat May 19 08:50:23 +0000 2018	0	user_mention these types of should not be allowed in our mosque ppl should kick them out to hell with their
Sat May 19 08:51:16 +0000 2018	0	blasts at afghan cricket match kill eight
Sat May 19 08:56:02 +0000 2018	0	gandhara blasts at afghan cricket match kill eight
Sat May 19 08:56:08 +0000 2018	0	terrorists is only by alqaida isis bokoijo harami taliban jaish hizbul islamists terror
Sat May 19 08:56:40 +0000 2018	1	user_mention user_mention user_mention amazing is the big fat lie that dent coad has no interest in the royal family she is
Sat May 19 08:58:43 +0000 2018	0	taliban battle into west afghan city in new crisis for government
Sat May 19 08:59:41 +0000 2018	0	afghanistan people killed and dozens injured after explosions targeted stadium in jalalabad
Sat May 19 09:02:25 +0000 2018	0	user_mention terrorist groups are active in afghanistan
Sat May 19 09:02:28 +0000 2018	0	reports of mass killings of hazaras are usually reported as killed in attacks
Sat May 19 09:02:45 +0000 2018	0	user_mention khaama taliban rejects nangarhar stadium bombing that left dead
Sat May 19 09:08:12 +0000 2018	1	exclusive general mohammad radmanesh afghan defense ministry spokesperson said isis is being funded and
Sat May 19 09:08:56 +0000 2018	0	jawbreaking response slapped to enemy
Sat May 19 09:09:39 +0000 2018	0	afghan cricket stadium attack leaves dead
Sat May 19 09:10:04 +0000 2018	1	afghan and user_mention high level security officials arrived to farah province user_mention
Sat May 19 09:10:49 +0000 2018	0	rare attack on cricket match in afghanistan kills at least cricket has been one of the few rallying points for
Sat May 19 09:11:03 +0000 2018	0	user_mention lawmakers gathered to denounce ghani renewing ids to list everyone as afghan the word afghan does not mean pashtun
Sat May 19 09:11:08 +0000 2018	0	breaking afghan defense minister links farah war with management issue during visit to the province
Sat May 19 09:15:40 +0000 2018	1	leaving aside how he is playing into trumpanimosity
Sat May 19 09:16:37 +0000 2018	0	user_mention user_mention user_mention user_mention indianarmy hits only terrorists if you want to
Sat May 19 09:18:52 +0000 2018	0	not sure why getting chirpy about the wedding prince harry has served two tours in afghan
Sat May 19 09:19:02 +0000 2018	0	user_mention official says several bombs at afghan cricket match kill
Sat May 19 09:19:52 +0000 2018	0	user_mention when children innocent are killed isi issue statement in the name of daesh and if
Sat May 19 09:22:25 +0000 2018	1	user_mention user_mention well
Sat May 19 09:24:45 +0000 2018	1	uk and is create perfect storm of bloodshed in
Sat May 19 09:25:47 +0000 2018	1	nicholson calls on taliban to accept president ghanis offer of peace talks during afg
Sat May 19 09:26:29 +0000 2018	0	user_mention pakisi has struck a deal with tehrikitaliban pakistan that all its members held in various jails of pakistan when
Sat May 19 09:27:01 +0000 2018	0	farah gen nicholson says the enemy only brought hardship to the people of farah by attacking the city
Sat May 19 09:29:05 +0000 2018	0	official says several bombs at afghan cricket match kill provincial afghan official says several bombs explode
Sat May 19 09:30:39 +0000 2018	0	official says several bombs at afghan cricket match kill provincial afghan official says several bombs explode
Sat May 19 09:31:06 +0000 2018	0	at least taliban fighters killed in since tuesday
Sat May 19 09:33:39 +0000 2018	1	user_mention user_mention been to afghan and watched friends blown to bits recovered body parts of
Sat May 19 09:34:02 +0000 2018	0	condemn the terrorist attack in jalalabad on a cricket ground while match was in progress last night it is sad
Sat May 19 09:37:08 +0000 2018	1	user_mention user_mention taliban are very powerful and have high morale as compared to security forces soon aghan govt will not even in
Sat May 19 09:39:37 +0000 2018	0	user_mention there is a dire need for taliban to think about their future and to flush out indians and americans
Sat May 19 09:40:25 +0000 2018	0	wench gets full of free preteen asian poesie rape pics kristina uhrinova
Sat May 19 09:41:03 +0000 2018	1	user_mention user_mention he looks like this afghan immigrant
Sat May 19 09:44:13 +0000 2018	1	user_mention i hope from august onwards we will have good relations with our neighbours under your premiership
Sat May 19 09:45:11 +0000 2018	0	user_mention rewind nbc panel scolds prince harry why do you need to antagonize the taliban
Sat May 19 09:48:20 +0000 2018	1	user_mention but surprisingly no solidarity protest or rally for them
Sat May 19 09:49:40 +0000 2018	0	user_mention user_mention shame on pak army for pressurising media
Sat May 19 09:51:32 +0000 2018	0	user_mention user_mention shame on pak army for pressurising media
Sat May 19 09:51:37 +0000 2018	0	user_mention user_mention shame on pak army for pressurising media
Sat May 19 09:52:37 +0000 2018	0	lawyers claim antimalaria drug to blame in us soldiers afghan massacre world_news
Sat May 19 09:52:49 +0000 2018	0	terrorist attack on the ongoing match in jalalabad cricket ground last night is highly condemned the attack on
Sat May 19 09:54:06 +0000 2018	0	user_mention user_mention pakistan is financially militarily supporting taliban for such criminal activities
Sat May 19 09:55:42 +0000 2018	0	retweeted imran khan user_mention the terrorist attack in jalalabad on a cricket ground while match
Sat May 19 09:59:13 +0000 2018	0	user_mention user_mention you can see the taliban threatening western civilization every day
Sat May 19 10:01:36 +0000 2018	0	user_mention shame on pak army for pressurising media
Sat May 19 10:02:44 +0000 2018	0	user_mention user_mention shame on pak army for pressurising media
Sat May 19 10:04:13 +0000 2018	1	lovely purples
Sat May 19 10:05:45 +0000 2018	0	meghan markle has deffos got a higher body count than prince harry and killed taliban in iraq
Sat May 19 10:07:17 +0000 2018	1	user_mention you need to tell that to your pashteen friends and their afghan sponsors who have been making it
Sat May 19 10:08:35 +0000 2018	1	user_mention user_mention going to afghanistan and dropping bombs on afghan people is so kind it shows
Sat May 19 10:13:31 +0000 2018	1	gaurdian cuttings and ik tweet comparison was awesome atleast you should hide dates mentioned
Sat May 19 10:14:28 +0000 2018	0	afghan defense minister says the fight and ruckus in farah is about water
Sat May 19 10:15:02 +0000 2018	1	user_mention us air force apologizes for tweet using laurel vs yanny meme to promote mission against taliban
Sat May 19 10:16:33 +0000 2018	0	militants killed in northern afghan operation
Sat May 19 10:16:41 +0000 2018	0	user_mention taliban denies responsibility
Sat May 19 10:17:12 +0000 2018	0	afghanistan president ashrafghani strongly condemned the deadly suicideblasts at the jalalabad cricket
Sat May 19 10:19:14 +0000 2018	1	user_mention exclusive general mohammad radmanesh afghan defense ministry spokesperson said isis is being funded and equipped on
Sat May 19 10:20:39 +0000 2018	1	there are principles in the war but this is a clear afghan genocide jalalabadbleeds
Sat May 19 10:21:12 +0000 2018	0	user_mention remember when obama traded taliban gitmo terrorists for one when obama sent the to
Sat May 19 10:21:33 +0000 2018	0	user_mention shame on pak army for pressurising media
Sat May 19 10:24:13 +0000 2018	0	she is pure evil
Sat May 19 10:24:26 +0000 2018	1	user_mention there are principles in the war but this is a clear afghan genocide jalalabadbleeds
Sat May 19 10:24:28 +0000 2018	0	user_mention user_mention user_mention user_mention an afghan worried about pakistan while hailing from fata
Sat May 19 10:24:30 +0000 2018	1	user_mention assad is so popular among syrians that he needed large numbers of iranian
Sat May 19 10:25:45 +0000 2018	0	user_mention if in afg such as fashion show takes place we will see that how pakistani mullas will sending terrorist
Sat May 19 10:27:11 +0000 2018	0	user_mention pentagon spokesperson doubles down on desperate taliban comment yogi berra other teams could make trouble for us if
Sat May 19 10:27:13 +0000 2018	1	afghan taliban amnesty for those afghan soldiers is a great and appreciable step to avoide afghan casualities
Sat May 19 10:27:27 +0000 2018	1	user_mention forgetting this is a bloke who volunteered to protect our country serving two tours in afghan wishing a
Sat May 19 10:27:45 +0000 2018	1	iea amnesty for those afghan soldiers who surrender is a great and appreciable step to avoide afghan casualities
Sat May 19 10:27:57 +0000 2018	0	user_mention you are too shameless
Sat May 19 10:28:00 +0000 2018	0	user_mention if you become a terrorist or you threaten america you must be aware of the risks i think some
Sat May 19 10:30:03 +0000 2018	0	user_mention shame on pak army for pressurising media
Sat May 19 10:31:11 +0000 2018	0	afghan taliban condemn cricket stadium bombings
Sat May 19 10:32:10 +0000 2018	1	on the advice of his fantastic generals
Sat May 19 10:32:16 +0000 2018	0	user_mention user_mention shame on pak army for pressurising media
Sat May 19 10:32:44 +0000 2018	0	alliance has led to this endless afghan war because america has been
Sat May 19 10:33:31 +0000 2018	1	user_mention faryab districts likely to fall into the taliban hands because of deteriorating situation and recent gains
Sat May 19 10:33:54 +0000 2018	0	aj should go with their incompetent
Sat May 19 10:34:18 +0000 2018	1	user_mention videos explaining various verses of quran in great details by younusalgohar koran
Sat May 19 10:34:47 +0000 2018	1	user_mention afghan taliban deep inside afghanistan operating freely under the afghanistan mr trump
Sat May 19 10:36:38 +0000 2018	0	this tweet was awesome fuck isis
Sat May 19 10:37:17 +0000 2018	1	never have been never will be a nawaz supporter but democracy we must support not militocracy by
Sat May 19 10:37:59 +0000 2018	0	user_mention financial incentives for marriage and forced marriage
Thu May 17 09:36:56 +0000 2018	0	user_mention afghan refugee who spent a year in detention
Thu May 17 09:37:24 +0000 2018	1	user_mention bless so true remember my son phoning from afghan after the insurgent after harry arrived never
Thu May 17 09:41:51 +0000 2018	0	pakistani_mullahs blocked fatwa against taliban in ulama conference indonesia but pakistan shamelessly deny
Thu May 17 09:42:59 +0000 2018	1	user_mention afghans see hand in latest gains in western afghanistan middle east institute
Thu May 17 09:45:34 +0000 2018	1	sabikasheikh our prayers are with her family and friends
Thu May 17 09:46:06 +0000 2018	1	as turkey afghanistan reach migration agreement ankara openly brags about unlawfully summarily deporting
Thu May 17 09:47:40 +0000 2018	1	user_mention user_mention yes
Thu May 17 09:48:38 +0000 2018	0	maybe taliban leader mulla haibatullah of the terrorist haqqani group should run for office in
Thu May 17 09:49:44 +0000 2018	0	user_mention volunteered two tours of family brings in billion a still a ginger his nans a bad lizard
Thu May 17 09:50:01 +0000 2018	0	user_mention prince harry killing members of the taliban is disgusting
Thu May 17 09:50:46 +0000 2018	0	sad
Thu May 17 09:53:55 +0000 2018	0	user_mention user_mention user_mention user_mention user_mention user_mention user_mention the world needs to stop this
Thu May 17 09:55:08 +0000 2018	1	user_mention user_mention user_mention mind you to be fair in the aftermath of we discovered that the
Thu May 17 09:56:12 +0000 2018	1	islam emo_neg now being offered in all islamic the claim of perfect way for living life
Thu May 17 09:57:05 +0000 2018	0	this is the result of uncontrolled mass invasion by uncivilised
Thu May 17 09:57:37 +0000 2018	0	user_mention this is the result of uncontrolled mass invasion by uncivilised
Thu May 17 09:57:49 +0000 2018	0	prince harry is a warlord he bombed afghan villages in helmand afghanistan how many innocent ppl he must have killed royalwedding
Thu May 17 09:59:00 +0000 2018	0	bvr ww afghan big ass com pebbelz booty fucking ethiopian
Thu May 17 09:59:49 +0000 2018	1	muslims all over the world are praying and carrying out protests for syria and palestine but no one cares about
Thu May 17 10:03:02 +0000 2018	0	what border services do in azerbaijan they accuse politician gozal bayramli and journalist afghan mukhtarli in
Thu May 17 10:08:25 +0000 2018	0	user_mention user_mention shame on pak army for pressurising media
Thu May 17 10:08:29 +0000 2018	0	afghan president ashraf ghani condemns the attack on cricket
Thu May 17 10:11:31 +0000 2018	1	user_mention for tours of afghan up invictus games helping wounded service brings in
Thu May 17 10:11:57 +0000 2018	1	it is important president trump does not start seeing every tactical victory of the taliban as
Thu May 17 10:12:22 +0000 2018	0	user_mention shame on pak army for pressurising media
Wed May 16 05:53:07 +0000 2018	0	user_mention pashtuns then fauj gave us what were you doing why you speak you no
Wed May 16 05:56:00 +0000 2018	0	please consider donating funds raised go to the families of the journalists killed in kabul terrorist
Wed May 16 05:56:34 +0000 2018	1	user_mention user_mention congratulations more to my afghan sisters
Wed May 16 05:56:59 +0000 2018	0	heavy fighting has broken out in the western afghan city of farah after the taliban launched a major offensive
Wed May 16 05:57:08 +0000 2018	1	user_mention user_mention congratulations more power to my afghan sisters
Wed May 16 06:00:51 +0000 2018	0	user_mention user_mention if they can support every wrong doer inside pakistan than why cant we do the same from
Wed May 16 06:02:45 +0000 2018	1	user_mention user_mention he is tajik and they accept pakistan
Wed May 16 06:03:46 +0000 2018	0	user_mention should just be one r retreat and get the fuck out of there
Wed May 16 06:04:35 +0000 2018	0	user_mention user_mention u know taliban killed all non pashtun soldiers in farah province over run and
Wed May 16 06:04:52 +0000 2018	1	taliban terrorists committed genoside in farah province today but ghani still somehow supporting taliban
Wed May 16 06:05:35 +0000 2018	1	user_mention to share this from my etsy shop multi color point round crochet afghan
Wed May 16 06:05:42 +0000 2018	0	user_mention very bad idea
Wed May 16 06:06:39 +0000 2018	0	heavy fighting has broken out in the western afghan city of farah after the taliban launched a major offensive
Wed May 16 06:07:29 +0000 2018	1	user_mention user_mention user_mention the day afghan leadership recognizes pakafghan border respects pakistans
Wed May 16 06:08:38 +0000 2018	1	user_mention china willing to continue its constructive role in improving pakafghan ties
Wed May 16 06:08:50 +0000 2018	1	please save afghanistan
Wed May 16 06:14:38 +0000 2018	0	user_mention images we want to see baby girl hit by a phosphorous grenade in a taliban attack on her village in afghanistan
Wed May 16 06:17:42 +0000 2018	0	user_mention user_mention user_mention user_mention user_mention zia ul haq nawaz shareef ko siasat me laya koi shake
Wed May 16 06:22:07 +0000 2018	0	user_mention no one is cheerleading taliban there are no doomsayers whoever follow the arg discourse
Wed May 16 06:22:49 +0000 2018	0	just after nights of heavy fighting in farah
Wed May 16 06:23:10 +0000 2018	1	user_mention or have we forgotten which political party signed a peace deal with mullah fazlullah and taliban if
Wed May 16 06:27:07 +0000 2018	0	at least afghan security members have been killed wounded on taliban attacks over last night in jaghatu
Wed May 16 06:30:06 +0000 2018	1	user_mention user_mention i like that so distilled
Wed May 16 06:30:47 +0000 2018	0	personal storiy from a conflict zone i stopped the taliban from shutting down my sakena yacoobi
Wed May 16 06:33:23 +0000 2018	1	a mistake that the govt committed again we never learn from the past incidents farah could have been saved and
Wed May 16 06:34:17 +0000 2018	0	user_mention the taliban have released a video showing that one of the soldiers has been arrested and that his hands are behind the
Wed May 16 06:40:08 +0000 2018	1	user_mention heard that many times before not going to get any better we all
Wed May 16 06:44:09 +0000 2018	1	afg taliban have now pushed back on defensive lines
Wed May 16 06:45:22 +0000 2018	0	user_mention tranquil president que hora el taliban de torn a insultar per fer bones reflexions
Wed May 16 06:48:05 +0000 2018	1	user_mention seem like pakistan hilmand province if you watch taliban propaganda videos
Wed May 16 06:49:20 +0000 2018	1	user_mention are like the background music is sonicboom buzzing sound of bullets nothing happens to
Wed May 16 06:51:15 +0000 2018	0	eight taliban insurgents killed in herat
Wed May 16 06:55:31 +0000 2018	1	user_mention taliban best guerilla fighters in the world atm
Wed May 16 06:56:18 +0000 2018	1	gen dostum shares recommendations regarding reconciliation with taliban the khaama press news agency
Wed May 16 07:00:18 +0000 2018	0	armed taliban rebels killed faryab
Wed May 16 07:01:45 +0000 2018	0	taliban launch largescale assault on western afghan city
Wed May 16 07:03:17 +0000 2018	0	farah has fallen to taliban governor
Wed May 16 07:03:21 +0000 2018	0	update afghan forces have pushed back a major attack by the taliban and took control of farah city
Wed May 16 07:04:18 +0000 2018	0	user_mention taliban battle into west afghan city in new crisis for government
Wed May 16 07:05:41 +0000 2018	0	taliban simultaneously attack several districts in ghazni province
Wed May 16 07:06:13 +0000 2018	0	we demand the early release of ur rehman and masoom by pakistani
Wed May 16 07:06:39 +0000 2018	1	user_mention my friend is afghan and he is one of the best people i met so far
Wed May 16 07:09:03 +0000 2018	1	user_mention support the afghans and mr pashteen
Wed May 16 07:09:20 +0000 2018	1	when you and your leadership being in the govt were enjoying money and honey in us europe
Wed May 16 07:10:19 +0000 2018	0	user_mention breakingnews than taliban insurgents killed by afghancommandos in farah afghanistan
Wed May 16 07:10:20 +0000 2018	1	user_mention afghan forces clear farah city from taliban
Wed May 16 07:14:47 +0000 2018	1	very big number
Wed May 16 07:15:38 +0000 2018	1	user_mention user_mention americans ne india ki help se ttp bnai
Wed May 16 07:16:44 +0000 2018	1	user_mention very big number
Wed May 16 07:18:05 +0000 2018	0	id go further am sunni who says they r muslim is muslim doesnt mean u agree with their
Wed May 16 07:18:14 +0000 2018	0	user_mention wg lokalnych niepotw info po walkach i bombardowaniach usaf taliban wyparty z farah afganistan
Wed May 16 07:19:48 +0000 2018	1	kudos to afghanistan commandos
Wed May 16 07:20:36 +0000 2018	0	user_mention they spoke out on the impact of war of women in afghanistan trauma
Wed May 16 07:21:49 +0000 2018	0	user_mention my fellow afghans died since january
Wed May 16 07:22:05 +0000 2018	1	user_mention user_mention user_mention he is tajik and they accept pakistan
Wed May 16 07:22:46 +0000 2018	0	user_mention user_mention taliban is worse than is terrorist group
Wed May 16 07:22:55 +0000 2018	1	taliban forces safely left farah city last night
Wed May 16 07:24:33 +0000 2018	0	taliban overruns parts of afghan city of farah in major offensive afghan and u.s planes bombed the area to halt
Wed May 16 07:24:53 +0000 2018	0	user_mention tell me what is the point of the treason acts if we are not going to use them thereve been
Wed May 16 07:27:47 +0000 2018	0	it is really sad n dismaying that people like you are not demanding referendum for deciding future of fata n
Wed May 16 07:29:04 +0000 2018	0	please support the families of the journalists who were killed in afghanistan on april all of them were
Wed May 16 07:29:11 +0000 2018	0	user_mention raising voice against is called conspiracy against state and foreign funding behind it.duffers
Wed May 16 07:29:12 +0000 2018	0	afghan officials say people killed in heavy flooding
Wed May 16 07:29:15 +0000 2018	0	heavy fighting as taliban attack western afghan city
Wed May 16 07:29:19 +0000 2018	0	agency kabul the taliban launched attacks from multiple directions on a city in western afghanistan early on
Wed May 16 07:29:49 +0000 2018	1	user_mention lack of peace
Wed May 16 07:31:33 +0000 2018	1	for those pakistani boot who link up ptm with armys asset
Wed May 16 07:31:52 +0000 2018	1	shotone forces have cleared farah province from insurgents report said that farah is under control of afghan special forces
Wed May 16 07:31:56 +0000 2018	1	user_mention for those pakistani boot who link up ptm with armys asset miraalisitin pashtunrejectstateterrorism
Wed May 16 07:32:54 +0000 2018	0	taliban battle into west afghan city in new crisis for government reuters
Wed May 16 07:34:36 +0000 2018	1	pakistani pm announces solidarity on friday no one observes pakistan solidarity day when
Wed May 16 07:34:45 +0000 2018	1	purple hair teen cocksucking and cutteen video com taliban free fucking
Wed May 16 07:36:29 +0000 2018	1	user_mention we agreed were taliban in our area
Wed May 16 07:39:28 +0000 2018	1	it is not but hey we r amazing in adapting looks beautiful
Wed May 16 07:41:23 +0000 2018	0	afghan forces kill nearly taliban members in farah province reports
Wed May 16 07:41:29 +0000 2018	1	user_mention afghanistan decline in strength of afghan forces less sharp than thought us watchdog afp
Wed May 16 07:41:47 +0000 2018	0	afghan forces kill nearly taliban members in farah province reports
Wed May 16 07:45:21 +0000 2018	1	user_mention we are happy city cleared of taliban but amazing is this that how it happened taliban get ride of the
Wed May 16 07:45:47 +0000 2018	1	user_mention what it looks like when someone actually finishes a crosstitch afghan emo_pos
Wed May 16 07:45:48 +0000 2018	1	afghanforces have fully cleared farah city from the presence of pakistaniarmy backed taliban
Wed May 16 07:46:08 +0000 2018	1	user_mention user_mention thank you my friend we have been lucky to have had the support of key afghan leaders such as yourself
Wed May 16 07:49:19 +0000 2018	0	amanullah barakzai was martyered in yesterday taliban attack on farah province
Wed May 16 07:51:02 +0000 2018	0	user_mention taliban militants killed
Wed May 16 07:51:16 +0000 2018	1	farah city cleared of taliban militants
Wed May 16 07:51:34 +0000 2018	1	bigass sexy lady orgasm on live sex porn impregnation stories masterbating
Wed May 16 07:52:35 +0000 2018	1	excited to share the latest addition to my etsy shop free shipping afghan bracelet african jewelry moroccan
Wed May 16 07:54:00 +0000 2018	0	user_mention this woman screamed at four afghancanadians to go back to their country
Wed May 16 07:55:37 +0000 2018	1	afghan young peace activists taking a break in the shadow of trees this group is walking from helmand to kabul
Wed May 16 07:56:05 +0000 2018	0	pashtuns living in fata are protesting the return of non state
Wed May 16 07:57:43 +0000 2018	0	user_mention twin blasts in kabul why terrorists are targeting the fledgling afghan media via user_mention
Wed May 16 08:00:07 +0000 2018	0	crazy orgy with bigtits dudes in funeral seem more coed orgy wife
Wed May 16 08:00:40 +0000 2018	0	user_mention u r absolutely rightwars have no winnersboth sides have foolish reasons to legitimize their acts
Wed May 16 08:07:11 +0000 2018	0	user_mention like to apologize for the current outbreak of stupid in the us
Wed May 16 08:07:18 +0000 2018	0	user_mention day of miralisitin user_mention speaking to a big crowd who are protesting against target killings
Wed May 16 08:11:26 +0000 2018	0	taliban while the world is prospering our region is suffering from this cancer pakistan must stop that this business
Wed May 16 08:11:58 +0000 2018	0	taliban launch largescale assault on western afghan
Wed May 16 08:15:04 +0000 2018	0	user_mention significant incidents in afghanistan in the last days taliban have attacked district centres across the country
Wed May 16 08:17:59 +0000 2018	1	all help these heroes who died for the freedom of press journalismisnotacrime
Wed May 16 08:20:44 +0000 2018	1	user_mention user_mention user_mention user_mention my national hero m musa
Wed May 16 08:22:03 +0000 2018	0	the afghan government says that farah is under control although the fighting continues via user_mention
Wed May 16 08:24:19 +0000 2018	0	dozens killed during the withdrawal of the from the city of farah in western afghanistan afghanistan
Wed May 16 08:25:33 +0000 2018	1	user_mention very excited for the uk release of the afghanistanset animated film thebreadwinner on the of may user_mention
Wed May 16 08:27:49 +0000 2018	0	always touching hearing user_mention argue are as code for
Wed May 16 08:28:57 +0000 2018	0	escape from farah after losing hundreds of
Wed May 16 08:30:58 +0000 2018	0	user_mention imran and khadim rizvi are new weapons of isi just like few years back they introduced taliban
Wed May 16 08:31:34 +0000 2018	0	user_mention user_mention imran and khadim rizvi are new weapons of isi just like few years back they introduced
Wed May 16 08:32:43 +0000 2018	0	user_mention imran and khadim rizvi are new weapons of isi just like few years back they introduced taliban
Wed May 16 08:33:46 +0000 2018	0	imran and khadim rizvi are new weapons of isi just like few years back they introduced taliban isi should learn
Wed May 16 08:37:18 +0000 2018	1	free gay porn black man fucking blonde guy this week we have free gaybeast
Wed May 16 08:38:20 +0000 2018	1	and until the state withdraws its support from good taliban aka terrorists
Wed May 16 08:39:06 +0000 2018	0	afghan youth unemployment a challenge to address urgently the daily outlook afghanistan
Wed May 16 08:41:51 +0000 2018	1	great indeed invaluable service to the nation this stand as a benchmark to afghan all model
Wed May 16 08:42:06 +0000 2018	0	user_mention afghan forces claim to have pushed back the taliban after heavy fighting in farah
Wed May 16 08:44:08 +0000 2018	0	news taliban fighters close in on provincial city in herat western afghanistan
Wed May 16 08:46:52 +0000 2018	1	nai supporting open media in afghanistan along with other entities at afghanistan journalists and media entities
Wed May 16 08:51:10 +0000 2018	1	decline in strength of afghan forces less sharp than thought
Wed May 16 08:51:12 +0000 2018	1	usaf afghanistan may well be giving taliban in west ordnance medicalassistance
Wed May 16 08:53:11 +0000 2018	0	user_mention user_mention user_mention in the next protest or rally
Wed May 16 08:53:24 +0000 2018	0	provincial capital of farah under attack by taliban fighters who killed and wounded multiple
Wed May 16 08:53:31 +0000 2018	0	user_mention taliban abandon takeover of farah
Wed May 16 08:53:39 +0000 2018	0	user_mention update heavy fighting breaks out in farah after taliban launch a major offensive to capture the western afghan city
Wed May 16 08:56:31 +0000 2018	0	taliban battle into west afghan city in new crisis for government
Wed May 16 08:56:35 +0000 2018	0	air force a10s called in to hold off taliban attack on major afghan city
Wed May 16 08:56:50 +0000 2018	0	afghan national defense and security forces responded to farah attack with the ground and air offensive
Wed May 16 09:00:58 +0000 2018	0	schrayguy abandon takeover of farah
Wed May 16 09:00:59 +0000 2018	1	user_mention nds hq in farah city has been captured by afghan taliban iea like the taliban mounted a double
Wed May 16 09:01:41 +0000 2018	1	user_mention afghan aircraft tuesday bombed taliban positions in the western city of farah after the insurgents launched a major
Wed May 16 09:02:31 +0000 2018	0	ive just posted a new blog taliban abandon takeover of farah
Wed May 16 09:05:40 +0000 2018	0	user_mention user_mention he was murdered by criminals and no muslims before ramazan and this barbaric act of
Wed May 16 09:07:17 +0000 2018	1	user_mention user_mention lol
Wed May 16 09:08:11 +0000 2018	1	al qaeda the base was created by the us and pakistan to train taliban sunni students of the quran for jeehad
Wed May 16 09:08:25 +0000 2018	0	user_mention user_mention user_mention ashraf ghani frees taliban every day but iran and pak are the problem
Wed May 16 09:09:08 +0000 2018	0	afghan fighting continues as taliban cleared from western city
Wed May 16 09:10:02 +0000 2018	0	afghan fighting continues as taliban cleared from western city kabul reuters afghan forces on wednesday
Wed May 16 09:12:31 +0000 2018	0	networks fail to cover news taliban detainee swapped for bergdahl trying to rejoin terrorist
Wed May 16 09:12:40 +0000 2018	0	user_mention afghan fighting continues as taliban cleared from western
Wed May 16 09:13:47 +0000 2018	1	user_mention user_mention you will also note that if you engage a verified afghan handle
Wed May 16 09:14:18 +0000 2018	0	afghan forces have killed at least taliban forces in
Wed May 16 09:14:38 +0000 2018	0	afghan fighting continues as taliban cleared from western city kabul reuters afghan forces on wednesday
Wed May 16 09:19:11 +0000 2018	0	user_mention user_mention when afghan so called national army fight american war without to ask barbaric us gov why
Wed May 16 09:20:28 +0000 2018	0	what possesses someone to tell someone what language they should or should not speak like a language wtf is
Wed May 16 09:22:59 +0000 2018	0	user_mention user_mention farah fighting was planed by us criminal forces with the help of terrorists trained
Wed May 16 09:23:06 +0000 2018	1	the french embassy and user_mention promoted a model united nations for the young afghan diplomats of tomorrow
Wed May 16 09:23:54 +0000 2018	0	user_mention user_mention when afghan so called national army fight american war without to ask barbaric us gov why
Wed May 16 09:24:35 +0000 2018	0	afghan fighting continues as taliban cleared from afghanistan security
Wed May 16 09:24:42 +0000 2018	0	afghan fighting continues as taliban cleared from western city
Wed May 16 09:25:32 +0000 2018	0	taliban abandon their takeover of farah city after killing
Wed May 16 09:28:29 +0000 2018	0	user_mention imran and khadim rizvi are new weapons of isi just like few years back they introduced taliban isi
Wed May 16 09:30:22 +0000 2018	0	user_mention does these teenaged worth to b martyred for us inflected democracy never justified bombing of
Wed May 16 09:31:34 +0000 2018	1	recapture of farah by ansf is a heartening relief but
Wed May 16 09:34:32 +0000 2018	0	red black cap is originally worn by the followers of a saint buried in northern afghan city of
Wed May 16 09:34:55 +0000 2018	0	where are you pak patriots when now people of north waziristan are protesting at miralisitin against infesting fata with taliban again
Wed May 16 09:35:26 +0000 2018	0	user_mention afghan fighting continues as taliban cleared from western city afghanistan
Wed May 16 09:36:16 +0000 2018	1	user_mention mohammadmusa is alive
Wed May 16 09:39:44 +0000 2018	0	user_mention time for this moron and the jones street taliban to go
Wed May 16 09:41:20 +0000 2018	0	i added a video to a user_mention playlist gopro real combat footage afghanistan us army ambushed by taliban
Wed May 16 09:43:29 +0000 2018	0	fuck patriotism first
Wed May 16 09:43:55 +0000 2018	0	taliban and their peers before them and the darkness after them have only one thing on offer death and
Wed May 16 09:45:57 +0000 2018	0	user_mention user_mention afghan journalism is just like afghan soldiers fight n get thrashed on twitter before draged on ground lolx
Wed May 16 09:46:11 +0000 2018	0	afghan forces in fierce battle with taliban tuesday
Wed May 16 09:46:56 +0000 2018	0	afghan fighting continues as taliban cleared from western city article reuters
Wed May 16 09:48:50 +0000 2018	0	user_mention you contradicted yourself by who says theyre muslim is why rebuke
Wed May 16 09:49:13 +0000 2018	0	user_mention zalmai pashtun arg propagandist was quick to say iran killed him them taliban r never the ones who commit crime
Wed May 16 09:49:40 +0000 2018	0	taliban were killed in ghazni battles
Wed May 16 09:51:15 +0000 2018	0	user_mention user_mention they sure do start counting the attacks by the taliban and isis in afghanistan over the next month
Wed May 16 09:51:47 +0000 2018	0	air force a10s called in to hold off taliban attack on major afghan city
Wed May 16 09:52:54 +0000 2018	1	security forces defended taliban insurgents push back them from the occupied more
Wed May 16 09:53:33 +0000 2018	0	user_mention taliban has explicitly stated that part of its strategy is to take control of remote areas in order to pressure
Wed May 16 09:53:55 +0000 2018	0	user_mention white people getting praised for shit that happens at every afghan gathering
Wed May 16 09:55:29 +0000 2018	0	two security force members have been killed in heavy clashes with the taliban in two districts of
Wed May 16 09:55:58 +0000 2018	0	user_mention day of locals protesting against target killing and return of good taliban under the nose of security forces in mirali
Wed May 16 09:58:54 +0000 2018	0	user_mention user_mention user_mention we have lost over people in last few months do you know that the taliban are eliminating our
Wed May 16 09:59:05 +0000 2018	0	user_mention user_mention same strategy that obama did with the taliban tell them the exit date terrorists have nothing to
Wed May 16 09:59:28 +0000 2018	0	taliban kill afghan forces in ghazni at least afghan forces were martyred after taliban carried out night
Wed May 16 09:59:35 +0000 2018	1	user_mention from miralisitin against good taliban pashtuntahafuzmovement
Wed May 16 09:59:49 +0000 2018	0	taliban launches coordinated assault on farah city fdds long war journal
Wed May 16 09:59:57 +0000 2018	1	his name was musa khan he was a brave police officer in farahnaz province of afghanistan who fought against the
Wed May 16 10:02:58 +0000 2018	0	taliban overruns western afghan city in blitz attack
Wed May 16 10:03:00 +0000 2018	0	user_mention its percent clear that iran was behind this attack in farah to destabilize afghanistan millions
Wed May 16 10:04:01 +0000 2018	0	flt lt khalid mehmood being present mg ghaziuddin he mig23s and su22 during afghan war
Wed May 16 10:06:51 +0000 2018	0	taliban launch largescale assault on western afghan city
Wed May 16 10:07:52 +0000 2018	0	user_mention afghan gov to build memorial for the tens of civilians killed in ana airstrikes on a religious gathering in kunduz
Wed May 16 10:09:35 +0000 2018	1	user_mention phashteen was enjoying the whole episode of ttp killing spree like aps
Wed May 16 10:12:15 +0000 2018	1	afghan government apologizes for civilian casualties in kunduz airstrike
Wed May 16 10:12:50 +0000 2018	1	clearly
Wed May 16 10:14:09 +0000 2018	1	user_mention go stemsisters we be more proud of you omgrobots firstweets user_mention
Wed May 16 10:17:36 +0000 2018	1	user_mention tickets on public sale for my play dragon in june at user_mention geordie soldier played
Wed May 16 10:20:01 +0000 2018	0	that moment when the taliban finds you hiding in a closet with all the top secret
Wed May 16 10:24:34 +0000 2018	0	this is an antiarmy march pakistani flags were refused to be allowed into the gathering a few days back or did
Wed May 16 10:27:17 +0000 2018	0	a10 v taliban when you hear brrt you are no more
Wed May 16 10:28:21 +0000 2018	0	today is not a holiday because of day of holy month of ramadan but
Wed May 16 10:34:53 +0000 2018	0	user_mention taliban launches coordinated assault on farah city
Wed May 16 10:35:55 +0000 2018	0	afghan fighting continues as taliban cleared from western city kabul reuters afghan forces on wednesday
Wed May 16 10:36:06 +0000 2018	1	definitely lets all do what we can to support their families
Wed May 16 10:36:14 +0000 2018	0	correction of the info we found out that mohammad musa was killed one month ago
Wed May 16 10:36:58 +0000 2018	1	user_mention please donate if you can this is for the families left behind by the bravest of journalists
Wed May 16 10:37:39 +0000 2018	0	taliban abandon their takeover of farah city after killing
Wed May 16 10:38:40 +0000 2018	1	the a10 warthog always ready when needed user_mention user_mention user_mention
Wed May 16 10:38:41 +0000 2018	0	user_mention when he highlighted the army policy of indiscriminate military ops he got the taliban khan moniker unfortunately
Wed May 16 10:41:10 +0000 2018	0	needs to check connection with user_mention user_mention user_mention etc whom he will call for riots in karnataka
Wed May 16 10:41:48 +0000 2018	1	user_mention long live turkey oh my god
Wed May 16 10:42:56 +0000 2018	1	afghan government apologizes over dashtiarchi airstrike afg
Wed May 16 10:43:38 +0000 2018	0	user_mention irael siempre tiene una excusa o la inventa cuando no hay nada iran siria libia afganistan taliban hamas
Wed May 16 10:44:10 +0000 2018	1	state institutions and effective delivery of key public services can put the kabul government in
Wed May 16 10:44:56 +0000 2018	1	user_mention afghan government apologizes over dashtiarchi airstrike afg
Wed May 16 10:48:24 +0000 2018	1	excellent question raised by user_mention about us policy towards you seek a productive role in a
Wed May 16 10:56:18 +0000 2018	0	user_mention isis takes new ground from taliban in afghanistan it released photos purportedly of captured taliban fighters arms
Wed May 16 11:03:35 +0000 2018	0	user_mention big disturbing developments in the afghanistan province of farah
Wed May 16 11:03:59 +0000 2018	1	does someone have accurate information about him bez some protaliban sources said that he is alive and in
Wed May 16 11:07:44 +0000 2018	1	a scene from afghan comedy
Wed May 16 11:08:11 +0000 2018	1	us adds marines to mideast embassies amid deadly protests in gaza afghan security slips wave of bombings in
Wed May 16 11:09:32 +0000 2018	1	user_mention i think that is true the taliban are not isis
Tue May 15 13:26:22 +0000 2018	1	user_mention afghan government cleared the city of farah from taliban
Tue May 15 13:27:51 +0000 2018	1	my classmate user_mention is based in afghanistan and is helping raise money for the families of the journalists
Tue May 15 13:31:00 +0000 2018	1	terrific work by the afghan gymnastic team imagine the progress people will make in this beautiful land if we
Tue May 15 13:32:24 +0000 2018	0	afghan fighting continues as taliban cleared from western city
Tue May 15 13:33:23 +0000 2018	0	female afghan coders design games to fight opium and inequality
Tue May 15 13:34:05 +0000 2018	0	air force a10s called in to hold off taliban attack on major afghan city
Tue May 15 13:34:42 +0000 2018	0	in war peace
Tue May 15 13:37:32 +0000 2018	0	user_mention user_mention btw they showed the pakistani as a pashtun killed by afghan tajik army with farsi song in the background
Tue May 15 13:38:04 +0000 2018	1	user_mention critics like user_mention etc may say what they wish
Tue May 15 13:41:38 +0000 2018	1	excellent
Tue May 15 13:41:51 +0000 2018	1	excited to share the latest addition to my etsy shop crochet baby blanket in white
Tue May 15 13:45:10 +0000 2018	1	user_mention user_mention very good it is important to raise voice against oppression when are you gonna
Tue May 15 13:48:04 +0000 2018	1	sexy blonde fingering both holes on webcam xx8 teen youporn
Tue May 15 13:54:20 +0000 2018	0	user_mention as afghan forces thwart taliban attack in farah
Tue May 15 13:55:40 +0000 2018	1	congratulations user_mention made afghans proud
Tue May 15 13:55:44 +0000 2018	0	user_mention taliban continues to launch offensives to take control of remote districts
Tue May 15 13:58:19 +0000 2018	0	u.s airstrikes targeting taliban fighters in farah
Tue May 15 13:59:08 +0000 2018	1	user_mention afghan president apologizes for deadly airstrike
Tue May 15 14:00:20 +0000 2018	0	auszug aus von wie die taliban fast einen richtigen deutschen ausspionierten spiegel literatur
Tue May 15 14:01:11 +0000 2018	0	user_mention khama press reporting taliban killed in farah afghanistan
Tue May 15 14:02:31 +0000 2018	1	user_mention user_mention user_mention user_mention user_mention user_mention like us
Tue May 15 14:03:17 +0000 2018	1	fakenews is a serious issue among afghans today and yesterday many including some officials shared a photo of
Tue May 15 14:03:29 +0000 2018	0	user_mention user_mention user_mention no i mean what i said trump and putin are by far the biggest antagonists in the world
Tue May 15 14:03:41 +0000 2018	0	they are going to be a taliban militants by time the worst conditions ever
Tue May 15 14:03:49 +0000 2018	0	user_mention taliban pulled out last night i likely strategy was to cause havoc in govt
Tue May 15 14:04:18 +0000 2018	0	us air strikes targeting taliban in farah eastern afghanistan
Tue May 15 14:04:40 +0000 2018	0	auszug aus von wie die taliban fast einen richtigen deutschen ausspionierten via user_mention
Tue May 15 14:05:03 +0000 2018	1	user_mention how many days have you served on the ground in afghanistan or iraq how many friends have you lost
Tue May 15 14:06:23 +0000 2018	1	user_mention user_mention user_mention nice deflection their was put into their own economy fyi
Tue May 15 14:07:59 +0000 2018	0	user_mention afghan forces in fierce battle with taliban tuesday
Tue May 15 14:08:30 +0000 2018	0	user_mention remember when obama traded taliban gitmo terrorists for one when obama sent the to
Tue May 15 14:08:51 +0000 2018	0	user_mention while taliban still control half their country and as we speak farah is being lost as well
Tue May 15 14:09:10 +0000 2018	0	just boys are ana so desperate now for recruits sad state of affairs
Tue May 15 14:10:14 +0000 2018	0	user_mention user_mention hideout in pakistan taliban is not a bunch of criminal gang who would attack and scoot
Tue May 15 14:10:59 +0000 2018	1	user_mention afghan captain hopes to win first test for
Tue May 15 14:14:41 +0000 2018	0	user_mention hundreds of afghan soldiers killed by taliban
Tue May 15 14:14:58 +0000 2018	1	afg defense ministry afghan forces hit back at taliban in the central parts of the farah city central areas
Tue May 15 14:15:14 +0000 2018	1	user_mention good job wajahat you have planted the seeds
Tue May 15 14:15:25 +0000 2018	0	user_mention pakistan troops convey was ambushed near afghanistan border by afghan terrorists resulted in martyrdom of
Tue May 15 14:16:34 +0000 2018	0	i remember iming with my wife while we were under rocket attack of course
Tue May 15 14:16:41 +0000 2018	1	inbox the nato command in afghanistan says us warplanes a10s provide close air support are involved in an
Tue May 15 14:18:15 +0000 2018	1	user_mention nds hq in farah city has been captured by afghan taliban iea like the taliban mounted a double
Tue May 15 14:18:54 +0000 2018	0	user_mention when trouble kicks in
Tue May 15 14:19:06 +0000 2018	0	i was the first to report via local sources that insurgents have crushed resistance broken into the prison
Tue May 15 14:20:31 +0000 2018	0	user_mention heavy fighting is ongoing in western farah province after taliban fighters launched a predawn assault on farah city
Tue May 15 14:21:24 +0000 2018	1	user_mention meanwhile these men have continued their peace walk from helmand province to kabul they are asking government and
Tue May 15 14:21:32 +0000 2018	0	taliban battle into west afghan city in new crisis
Tue May 15 14:23:20 +0000 2018	1	mullen told a blunt truth and did so publicly on as per exdef sec panetta in
Tue May 15 14:23:43 +0000 2018	1	us supporting afghan offensive vs taliban with user_mention a10s over faraz city support and u.s
Tue May 15 14:26:15 +0000 2018	0	user_mention people of waziristan are protesting against target killing and good taliban we all know who
Tue May 15 14:28:13 +0000 2018	1	clear when this was shot but it seems that taliban militants are inside the farah police
Tue May 15 14:28:19 +0000 2018	0	user_mention if you think youre leading and no one is following you
Tue May 15 14:29:12 +0000 2018	0	user_mention disturbing how come over a week now
Tue May 15 14:30:22 +0000 2018	0	user_mention people had only read and heard about the brutalities by tyrant tippu sultan against hindus having personally
Tue May 15 14:32:04 +0000 2018	1	user_mention farah thoughts and prayers are with my family and friends who are stranded in the provincial capital the taliban
Tue May 15 14:34:22 +0000 2018	0	afghan officials say people killed in
Tue May 15 14:35:34 +0000 2018	0	user_mention beguiling article about shattered overlooked sikh community
Tue May 15 14:55:31 +0000 2018	1	thank you masood for your kind words and support
Tue May 15 14:57:22 +0000 2018	0	prison break farah provincial prison
Tue May 15 14:57:47 +0000 2018	1	user_mention a story you dont want to miss popal defied the taliban and risked her life to play in user_mention we
Tue May 15 15:00:06 +0000 2018	0	user_mention farah the residents of farah have taken up arms and are fighting the insurgents our forces will defend farah afghan
Tue May 15 15:00:49 +0000 2018	0	user_mention israel is the david surrounded by a goliath of terror hmm hezbollah
Tue May 15 15:01:17 +0000 2018	1	taliban have become militias loyal to pakistan
Tue May 15 15:02:32 +0000 2018	0	user_mention israel is the david surrounded by a goliath of terror hmm hezbollah
Tue May 15 15:05:10 +0000 2018	0	user_mention user_mention every pakistani feel thats why our army come in fata and killed taliban and taliban friends
Tue May 15 15:06:31 +0000 2018	1	user_mention tehran official media splash message from alqaeda chief ayman alzawahiri claiming the palestinian authority has sold
Tue May 15 15:06:43 +0000 2018	0	taliban attacks farah city in western afghanistan
Tue May 15 15:08:23 +0000 2018	1	pm user_mention and user_mention should consider landing the indian forces on the ground and help
Tue May 15 15:08:54 +0000 2018	0	taliban fighters close in on provincial city in western afghanistan
Tue May 15 15:09:00 +0000 2018	1	user_mention pm user_mention and user_mention should consider landing the indian forces on the ground and help afghanistan beside
Tue May 15 15:12:00 +0000 2018	0	afghan officials people killed in
Tue May 15 15:13:06 +0000 2018	1	user_mention she was fired laughs in
Tue May 15 15:13:32 +0000 2018	0	us and afghan aircraft deployed after taliban launch offensive on farah city
Tue May 29 05:53:20 +0000 2018	1	not merely dumb but stridently dumb
Tue May 29 05:54:32 +0000 2018	0	user_mention milleys testimony comes as u.s a10s are fighting the taliban after it tried to overrun a provincial
Tue May 29 05:55:22 +0000 2018	0	i swear i read the first one as and thought
Tue May 29 05:56:00 +0000 2018	0	afghanistan launches airstrikes as taliban attack western city breakingnews
Tue May 29 06:00:09 +0000 2018	1	pakistani teen squirit ww habesh sexy ladies pussy images minotaur
Tue May 29 06:01:57 +0000 2018	1	user_mention afghanistan and pakistan hold talks to boost bilateral make a series of concessions to
Tue May 29 06:02:48 +0000 2018	1	user_mention celebrate afghan women through the power of afghan art user_mention
Tue May 29 06:03:07 +0000 2018	0	afghan forces battle taliban for control of farah report teachers spend nearly a year on school supplies
Tue May 29 06:03:34 +0000 2018	0	user_mention user_mention user_mention u are wrong
Tue May 29 06:05:31 +0000 2018	0	user_mention the notorious wedding
Tue May 29 06:05:49 +0000 2018	1	user_mention thousands of afghan students are given free education through pakistani government scholarships at bachelors
Tue May 29 06:06:04 +0000 2018	1	irani is terrorest country they support terrorest groups
Tue May 29 06:06:10 +0000 2018	0	turkish coast guard says afghan migrants including children die on sea crossing to
Tue May 29 06:06:32 +0000 2018	0	afghantroops repel taliban in savage street
Tue May 29 06:06:36 +0000 2018	1	so true
Tue May 29 06:08:24 +0000 2018	0	user_mention turkish coast guard says afghan migrants including children die on sea crossing to greece
Tue May 29 06:08:25 +0000 2018	1	user_mention the ohsohandsome and just as smart user_mention talks to me today on afghanistan
Tue May 29 06:10:01 +0000 2018	1	user_mention no evidence to suggest iran supports taliban farah governor afg
Tue May 29 06:10:17 +0000 2018	1	watch the taliban get the good news from an a10
Tue May 29 06:10:41 +0000 2018	0	user_mention still remember yasir a professional talib target killer who used to visit our neighborhood in dik back in at
Tue May 29 06:12:02 +0000 2018	0	afghan troops repel taliban in savage street fighting
Tue May 29 06:12:12 +0000 2018	0	user_mention user_mention user_mention well someone has to pay for the republican taliban tax scam unfortunately its the
Tue May 29 06:13:26 +0000 2018	0	user_mention im glad she got fired
Tue May 29 06:14:16 +0000 2018	0	sweden afghan migrant who raped girl gets just two months jail
Tue May 29 06:14:42 +0000 2018	0	user_mention afghan foreign students heading ethnonationalist student organizations in pakistani universities no state gives the
Tue May 29 06:14:45 +0000 2018	1	user_mention journalists and others please share this widely sharif is one of the best people ive ever known and these
Tue May 29 06:15:04 +0000 2018	0	seven afghan migrants die as boat sinks off western crypto cryptocurrency token
Tue May 29 06:16:02 +0000 2018	1	excited to share the latest addition to my etsy shop crochet baby blanket
Tue May 29 09:40:17 +0000 2018	0	user_mention more power to deserve these ungrateful back stabbers die
Tue May 29 09:43:16 +0000 2018	1	afghan ulemas optimistic regarding pak ulemas engagement in indonesia conference
Tue May 29 09:43:35 +0000 2018	1	user_mention i know hard working afghan students of all ethnicities working hard and staying clear of
Tue May 29 09:44:22 +0000 2018	1	ancient afghan artifacts protected through chinese exhibitions
Tue May 29 09:45:08 +0000 2018	0	what the hell didnt this leader of tahreek insaf condemn people of afghanistan to death in the hands of taliban
Tue May 29 09:45:40 +0000 2018	0	taliban launch largescale assault on western afghan city from user_mention
Tue May 29 09:46:59 +0000 2018	0	say no to terrorism
Tue May 29 09:51:36 +0000 2018	0	user_mention multiple blasts and gun battle in eastern afghan city via user_mention
Tue May 29 09:55:41 +0000 2018	1	user_mention farah resolute support says farah city remains under govt control the andsf
Tue May 29 09:56:47 +0000 2018	1	good work
Tue May 29 09:59:58 +0000 2018	0	user_mention user_mention hamas is a terrorist group they should be stopped like isis and taliban
Tue May 29 10:00:53 +0000 2018	0	reality is america is losing this war
Tue May 29 10:01:00 +0000 2018	1	user_mention lmfao
Tue May 29 10:01:59 +0000 2018	0	user_mention whistleblowers head of pentagons antisex abuse effort interfered with investigation of afghan hospital
Tue May 29 10:02:35 +0000 2018	0	user_mention user_mention hamas called for those protests and hamas is a terrorist group
Tue May 29 10:02:50 +0000 2018	1	operation resolute support clarifies a10s flew show of force missions in support of afghan security forces near
Tue May 29 10:06:18 +0000 2018	1	user_mention old friends the taliban
Tue May 29 10:07:08 +0000 2018	1	this is a fascinating reading its common knowledge that some afghan tribes are of jewish descent the details
Tue May 29 10:11:01 +0000 2018	0	user_mention is going to be pissed
Tue May 29 10:11:40 +0000 2018	0	user_mention user_mention the connection starts when humayun sought help of shai leaders of persia to defeat
Tue May 29 10:12:04 +0000 2018	1	user_mention interesting how effective this increase has been taliban are about to take the western city of farrah afghanistan
Tue May 29 10:13:25 +0000 2018	0	user_mention this type of ignorance is coming from afghan twitter both conflicts be highlighted on its own merit
Tue May 29 10:14:04 +0000 2018	0	user_mention this type of ignorance is coming from afghan twitter both conflicts can be highlighted on its own merit
Tue May 29 10:14:03 +0000 2018	1	user_mention pakafghan consensus may create sound environment for peace user_mention user_mention user_mention
Tue May 29 10:14:53 +0000 2018	1	free crochet afghan patterns
Tue May 29 10:42:20 +0000 2018	1	the nug hides their failure bragging about their development projects and hollow ideal world the truth is that
Tue May 29 10:42:21 +0000 2018	0	afghani member of parliament has been accused of cooperating with taliban user_mention
Tue May 29 13:23:26 +0000 2018	1	please do donate if you can
Tue May 29 13:24:12 +0000 2018	1	join us in prayer for christians facing persecution at the hands of the taliban
Tue May 29 13:24:20 +0000 2018	1	just in from sigar united states forcesafghanistan gave the inspector general overly rosy numbers on personnel strength for afghan forces
Mon May 28 02:47:36 +0000 2018	0	user_mention whenever user_mention abandons his tribalism and sympathy with taliban nd other terrorist groups
Mon May 28 02:48:00 +0000 2018	1	user_mention u.s military has admitted it provided sigar with personnel strength for afghan security forces
Fri Jun 01 07:17:32 +0000 2018	0	user_mention to a war inside ruthless campaign to deport afghan my user_mention report out of
Fri Jun 01 14:30:02 +0000 2018	0	user_mention no hes hated because hes a misogynistic pig
Fri Jun 01 14:30:34 +0000 2018	1	user_mention the taliban in wana are still in power with the support of military establishment and they have hold the control of the
Fri Jun 01 14:31:42 +0000 2018	1	tanyushenka an afghan boy playing his flute bo kage carlson
Fri Jun 01 14:34:12 +0000 2018	1	taliban reject us commanders statement on peace talks
Fri Jun 01 14:58:47 +0000 2018	1	thank you mr seddiqi our pleasure
Fri Jun 01 14:59:23 +0000 2018	1	user_mention user_mention user_mention user_mention user_mention thanks for being with afghanistan and afghan people
Fri Jun 01 14:59:31 +0000 2018	0	sleeping with the enemy u have lost your senses
Fri Jun 01 15:01:42 +0000 2018	1	a powerful message hinna
Fri Jun 01 15:03:58 +0000 2018	1	user_mention that was always my thought when i was looking to buy a pickup figured if a tacoma was good
Fri Jun 01 15:04:53 +0000 2018	0	user_mention us marines just reported taliban leaders and terrorists were eliminated and killed in last hours well in
Fri Jun 01 15:06:06 +0000 2018	0	user_mention better quality and subtitled rula ghani the wife of ashraf ghani caught lying and faking her religion and ethnicity the
Fri Jun 01 15:26:47 +0000 2018	1	user_mention damn straight user_mention for a true patriot
Fri Jun 01 15:27:20 +0000 2018	1	user_mention nobody fakes outrage quite like liberals theyre great at it
Fri Jun 01 15:27:31 +0000 2018	0	user_mention haunting photo of bjp worker who was kidnapped and hanged by taliban tmc in west bengal
Fri Jun 01 15:27:55 +0000 2018	0	user_mention no
Fri Jun 01 15:35:26 +0000 2018	1	user_mention i see this for the first time in my life an afghan hindo runs for the parliament battle for democracy eventually wins
Fri Jun 01 15:35:41 +0000 2018	1	user_mention taleban commanders talk to editor of new report on peace in afghanistan so do afghan civilians and politicians
Fri Jun 01 15:35:47 +0000 2018	1	user_mention user_mention user_mention deleted this post i am assuming because it is for the good of the people those are
Sat Jun 02 15:30:12 +0000 2018	0	the south asia strategy in afghanistan has spawned dialogue and a drop in taliban violence
Sat Jun 02 15:31:03 +0000 2018	1	is safe to say that women
Sat Jun 02 15:32:21 +0000 2018	0	a french woman was severely beaten by two afghan men taunted and insulted the
Sat Jun 02 15:33:36 +0000 2018	1	user_mention user_mention and why would pakistan ever want that unstable strategic wasteland we are satisfied with
Sat Jun 02 15:34:40 +0000 2018	1	user_mention because the republican taliban party cares about power and money
Sat Jun 02 15:34:53 +0000 2018	0	us marines kill more than taliban leaders in afghanistan roseanne lyingliberals
Sat Jun 02 15:35:46 +0000 2018	0	user_mention attan is the national dance of it was conducted by pashtuns in times of war attan is performed in
Sat Jun 02 15:37:25 +0000 2018	0	user_mention and archaeologists however the taliban destroyed the bamiyans ancient buddha statue in
Sat Jun 02 15:37:34 +0000 2018	1	user_mention afghan carpets and furniture are beautiful and are very ancient
Sat Jun 02 15:39:02 +0000 2018	0	mulata calvangando no cacetao michelle christians interracial peludo amateur
Sat Jun 02 15:39:31 +0000 2018	0	user_mention afghanistan afghan government ignoring violence against women vaw
Sat Jun 02 15:40:05 +0000 2018	0	afghan girl raped
Sat Jun 02 15:40:16 +0000 2018	1	user_mention nobody can give you freedom nobody can give you equality or justice or anything if youre a man
Sat Jun 02 15:41:28 +0000 2018	0	you are trying to soften the reality of what racist horrors pashtuns are putting central asian ethnicities in
Sat Jun 02 15:42:14 +0000 2018	0	user_mention when trouble kicks in
Sat Jun 02 15:50:36 +0000 2018	1	how do you want to rides in a free lyft free rides enter the code zoot
Sat Jun 02 15:52:46 +0000 2018	1	best part daniel caesar ft her reminded me of heaven isyana
Sat Jun 02 15:55:46 +0000 2018	0	user_mention unfazed by a series bad luck and seemingly insurmountable obstacles
Sun Jun 03 07:43:04 +0000 2018	0	taliban weakened in helmand province new governor
Sun Jun 03 07:43:22 +0000 2018	0	canadian exafghan captive granted bail in assault case canadian former hostage who
Sun Jun 03 07:43:34 +0000 2018	1	half of afghan kids are not only out of school but a large number of them are begging on the streets
Sun Jun 03 07:44:24 +0000 2018	0	user_mention overheardatjurassicpark aspects of the confrontations with the murtadd taliban movement
Sun Jun 03 07:48:42 +0000 2018	0	in case you missed it as the taliban spring offensive begins
Sun Jun 03 07:49:02 +0000 2018	0	user_mention so saying that the brexit department are wrong on this so do we need an ultra hard core ninja
Sun Jun 03 07:55:47 +0000 2018	0	saw this a reporter traces an afghan father and sons harrowing journey to britain and the pressures that led
Sun Jun 03 07:58:43 +0000 2018	0	the latest counter terrorism pakistan thanks to user_mention user_mention user_mention taliban afghanistan
Sun Jun 03 07:59:11 +0000 2018	0	user_mention us strike kills taliban leaders in afghanistan as trump annihilation continues boomboom outgoesthelights
Sun Jun 03 08:10:02 +0000 2018	0	express blind show glasgow kid total
Sun Jun 03 08:10:20 +0000 2018	1	report from waziristan that ali wazir a leader of ptm family is under siege by good taliban he was given
Sun Jun 03 08:17:55 +0000 2018	0	user_mention afghan terrorist attack pakistani soldiers were busy making fence
Sun Jun 03 08:24:25 +0000 2018	1	user_mention pakistan is in dreamland that hafeez saeed with his new party allahhuakbartehrik will be president
Sun Jun 03 08:24:55 +0000 2018	1	user_mention must begin with the trust that neither covets an inch of the others territory
Sun Jun 03 08:28:28 +0000 2018	0	user_mention the dim khan khan him what ever ik haters
Sun Jun 03 08:33:50 +0000 2018	0	user_mention most of afghan children are deprived from education due to conflict
Sun Jun 03 08:34:35 +0000 2018	1	all this d happening under d nose of large number of security personnel
Sun Jun 03 08:39:11 +0000 2018	0	why has justin trudeau abandoned canadas interpreters
Sun Jun 03 08:40:29 +0000 2018	0	almost million children in afghanistan are unable to go to school due to ongoing conflict
Sun Jun 03 08:43:27 +0000 2018	0	terribly sad
Sun Jun 03 08:44:34 +0000 2018	1	user_mention who created the taliban
Sun Jun 03 08:45:18 +0000 2018	0	user_mention user_mention so how many paedophiles fucked your ass during afghan must be going through a
Sun Jun 03 08:49:55 +0000 2018	0	user_mention the south asia strategy in afghanistan has spawned intensified dialogue and a drop in taliban violence
Sun Jun 03 08:52:58 +0000 2018	0	five security officials injured in militant attacks along pakafghan border afghanistan
Sun Jun 03 08:54:33 +0000 2018	1	after the repeated failures of peace talks
Sun Jun 03 08:56:29 +0000 2018	1	user_mention user_mention user_mention ur ppl pray to ur allah
Sun Jun 03 08:57:13 +0000 2018	1	user_mention user_mention user_mention user_mention thats great news i hope that award makes competition between afghan youngsters
Sun Jun 03 08:58:44 +0000 2018	0	user_mention another i am not afghan protest turnedrally erupts this time in parwan province against forced identity and oppression
Sun Jun 03 09:03:17 +0000 2018	0	user_mention taliban leaders involved in farah city attack killed in helmand himars
Sun Jun 03 09:04:31 +0000 2018	0	user_mention taliban reacts at deadly himars artillery strike in helmand
Sun Jun 03 09:07:40 +0000 2018	1	user_mention afghannazi like this guy will never report on how ghani co will release taliban hostages giving them new clothes
Sun Jun 03 09:08:49 +0000 2018	0	user_mention taliban insurgents killed in farah clash with nds
Sun Jun 03 09:09:13 +0000 2018	0	user_mention afg warlord razik achakzai with mehmud achakzai the attacks on hazaras in pak are conducted from killi almas under
Sun Jun 03 09:20:31 +0000 2018	0	afghan archaeologist killed near buddhist site home to giant
Sun Jun 03 09:25:15 +0000 2018	1	i wondered for many years how women who supported the taliban could exist in afghanistan
Sun Jun 03 09:28:58 +0000 2018	1	user_mention afghannazis gul marjans like user_mention are responsible for divisions in afghanistan who show solidarity with people
Sun Jun 03 09:30:16 +0000 2018	1	user_mention reham khans book will be used as toilet paper and forgotten like all the other allegations rehamonpmlnagend
Sun Jun 03 09:30:44 +0000 2018	0	user_mention user_mention user_mention hey moron
Sun Jun 03 09:32:15 +0000 2018	0	kabul reuters a roadside bomb killed an afghan archaeologist near an ancient buddhist excavation site
Sun Jun 03 09:34:33 +0000 2018	0	five security officials injured in militant attacks along pakafghan border the express tribune
Sun Jun 03 09:35:57 +0000 2018	0	user_mention still fighting in afganistan against the taliban cuz they refused to give up we aq in syria
Sun Jun 03 09:37:17 +0000 2018	1	user_mention user_mention user_mention user_mention sekulow is a joke hes just a bible banging tool who has only a
Sun Jun 03 09:41:03 +0000 2018	1	user_mention came across heartfelt famous short poems and fascinating story of shukria rezaei
Sun Jun 03 09:44:32 +0000 2018	1	user_mention user_mention user_mention user_mention you think an ar15 will protect you against the us military
Sun Jun 03 09:45:32 +0000 2018	1	security forces ne kpk aur balochistan se munsalik pakafghan border par karwai kartay hue dehshatgardon ko halak kar dia ahsan khan
Sun Jun 03 09:46:32 +0000 2018	0	really sad
Sun Jun 03 09:46:48 +0000 2018	1	user_mention i know kashmiri punjabi hindus whore glad that the army came to kashmir lest it would have turned into a
Sun Jun 03 09:49:21 +0000 2018	0	exafghan interpreter reveals hes being refused sanctuary in the
Sun Jun 03 09:52:10 +0000 2018	1	afghan government partners highlight the results of fortified staple food in afghanistan
Sun Jun 03 09:53:00 +0000 2018	1	nicholson praises italian forces for repelling taliban attack in
Sun Jun 03 09:56:04 +0000 2018	1	user_mention user_mention who created the taliban
Sun Jun 03 09:59:33 +0000 2018	1	user_mention pakistanis who claim to support palestine but dont treat afghan refugees with respect and dont support a freedom in
Sun Jun 03 10:00:52 +0000 2018	1	the best way for pukhtun tribes is not to vote jui and pti both are pro taliban
Sun Jun 03 10:01:35 +0000 2018	0	afg killing of afghans not benefit any stakeholder including taliban
Sun Jun 03 10:02:05 +0000 2018	0	six terrorists killed in pakafghan border retaliatory fire ispr
Sun Jun 03 10:03:55 +0000 2018	0	some of the detained daesh members are iranians and some of them are afghan nationals who have entered the
Sun Jun 03 10:06:47 +0000 2018	0	least taliban insurgents were killed during a clash with national directorate of security nds forces
Sun Jun 03 10:09:54 +0000 2018	0	user_mention i dont know what to say about people who deny their ancestry because thats the reason the
Sun Jun 03 10:10:27 +0000 2018	1	user_mention an afghan is worth dollars in peshawar board bazaar
Sun Jun 03 10:12:55 +0000 2018	0	taliban in wana are threatening aliwazir a leader of the pashtuntahafuzmovement of demolishing his house if
Sun Jun 03 10:13:11 +0000 2018	0	us marines annihilate record number of taliban leaders last in hell
Sun Jun 03 10:14:37 +0000 2018	1	user_mention haha abhi taliban ki parchi aye gi sal dubai main beth jaye ga
Sun Jun 03 10:14:54 +0000 2018	0	user_mention these evilgelicals are as bad as the taliban
Sun Jun 03 10:15:06 +0000 2018	0	user_mention taliban reject us commanders statement on dialogue with afghan officials
Sun Jun 03 10:16:18 +0000 2018	0	stunning debut by afghan sand gang i review for louder than war
Sun Jun 03 10:17:07 +0000 2018	0	user_mention overheardatjurassicpark aspects of the confrontations with the murtadd taliban movement
Sun Jun 03 10:19:14 +0000 2018	1	user_mention i love it when nonafghans read my afghan threads
Sun Jun 03 10:26:44 +0000 2018	1	user_mention user_mention like what do reconciliation which is only valid step
Sun Jun 03 10:29:47 +0000 2018	1	h.e the president tasked a team from moe mohe to study different dynamics of the higher teacher training
Sun Jun 03 10:29:57 +0000 2018	0	leaders and propagandists are eager to shed the brutal image of the past
Thu Mar 29 06:34:29 +0000 2018	0	it is true that moving an entire household is stressful
Thu Mar 29 06:34:30 +0000 2018	1	ripple price technical analysis may decline price is trading well below
Thu Mar 29 06:34:30 +0000 2018	0	user_mention naacp sues trump for failing to take steps to fully count minorities in census
Thu Mar 29 06:34:30 +0000 2018	0	user_mention they tried to make us pay for filters and to replay we hold down on snaps or go backwards we even swipe
Thu Mar 29 06:34:30 +0000 2018	1	mercedesbenz gl class automatic transmission oem miles
Thu Mar 29 06:34:30 +0000 2018	0	the australian dollar has fallen since
Thu Mar 29 06:34:31 +0000 2018	0	user_mention darkstate neocons communist fakenews globalist idiots are committing suicide for all of us by constantly
Thu Mar 29 06:34:32 +0000 2018	1	user_mention the only female artists in the top of us spotify right now are user_mention and user_mention ladies
Thu Mar 29 06:34:32 +0000 2018	1	sexy xxserinity_lane
Thu Mar 29 06:34:32 +0000 2018	1	when trump was entertaining porno stars strippers
Thu Mar 29 06:34:33 +0000 2018	1	user_mention thank god
Thu Mar 29 06:34:33 +0000 2018	1	when we could be diving for pearls
Thu Mar 29 06:34:35 +0000 2018	0	have we disappeared from your user_mention guide reunite us and retune your tv or set top box
Thu Mar 29 06:34:35 +0000 2018	0	user_mention user_mention user_mention user_mention user_mention since we have been starting our protest
Thu Mar 29 06:34:36 +0000 2018	0	user_mention watch user_mention president user_mention addresses donald discriminatory ban on transgender troops protecttranstroops we
Thu Mar 29 06:34:36 +0000 2018	1	user_mention weve got a bumper easter weekend of walks coming up theres a fourmiler around marsworth on good friday
Thu Mar 29 06:34:37 +0000 2018	1	user_mention the super heroes we never get to talk about thank you for coming through for us
Thu Mar 29 06:34:37 +0000 2018	0	them kill is the marching order of president rodrigo duterte to police davaos squad
Thu Mar 29 06:34:37 +0000 2018	0	user_mention edward crawford is dead found in his car shot to death he is fergusons hero for those of us teargassed
Thu Mar 29 06:34:36 +0000 2018	1	user_mention just curious dr ronny jacksons account of user_mention was weird for starters but he also said that he could
Thu Mar 29 06:34:39 +0000 2018	1	user_mention user_mention i actually do agree with you there
Thu Mar 29 06:34:39 +0000 2018	1	hello weve safely landed in the uk buy us shots
Thu Mar 29 06:34:39 +0000 2018	0	user_mention an accurate census is a bedrock of democracy there is no requirement for citizenship on the it is consistent
Thu Mar 29 06:34:39 +0000 2018	1	this is true and so awesome ok our great border wall will be built the cash is in the national defense
Thu Mar 29 06:34:39 +0000 2018	0	de ya pero en solo no en los paisos catalans al completo reivindiquen
Thu Mar 29 06:34:40 +0000 2018	0	president tump gives liberians months to leave
Thu Mar 29 06:34:41 +0000 2018	1	everything has a reason cause god has different plans for us
Thu Mar 29 06:34:41 +0000 2018	0	every time i see one of your tweets my iq gets cut in half
Thu Mar 29 06:34:41 +0000 2018	0	user_mention user_mention user_mention then get mr.trump to think about them and stop cutting the funds to the veterans
Thu Mar 29 06:34:41 +0000 2018	1	every wrestling fan should have tried to experience pwg in reseda at least once
Thu Mar 29 06:34:42 +0000 2018	0	user_mention trump has absolutely no understanding of the economy
Thu Mar 29 06:34:42 +0000 2018	1	bangladesh u17 cricket team returned home wednesday following their threematch oneday series win against their
Thu Mar 29 06:34:43 +0000 2018	1	user_mention our beloved user_mention leaves us today after almost years she has contributed to virtually every single game
Thu Mar 29 06:34:43 +0000 2018	0	user_mention heres an unheardof problem the us president cant find a laywer
Thu Mar 29 06:34:44 +0000 2018	0	user_mention user_mention user_mention just look at terrorists trying to kill us on the
Thu Mar 29 06:34:44 +0000 2018	1	universe__kpop female group album of choice kpop ga follow us comment with the kpop album you want and
Thu Mar 29 06:34:44 +0000 2018	1	user_mention we have confirmation that a further dedicated boulder clearance programme will not be required
Thu Mar 29 06:34:44 +0000 2018	1	user_mention a wonderful meeting with the author of the bust of trump excursion when i pointed out at donaldtrump as the
Thu Mar 29 06:34:45 +0000 2018	0	user_mention audiences us retour pour roseanne ans plus tard
Thu Mar 29 06:34:45 +0000 2018	1	jesus let us pray fr
Thu Mar 29 06:34:45 +0000 2018	0	user_mention when you are happy sm is feeding us but you heart is greedy i want that dam ot9 reality show
Thu Mar 29 06:34:45 +0000 2018	1	user_mention going to surround myself only with the best and most serious people
Thu Mar 29 06:34:45 +0000 2018	0	user_mention youtube red released a new burn the stage trailer where we see taehyung and jimin crying
Thu Mar 29 06:34:46 +0000 2018	0	user_mention user_mention user_mention i think trump likes to get fucked in the
Thu Mar 29 06:34:46 +0000 2018	1	user_mention this guy user_mention been rocking with us every year since his freshman year been loyal worked his tail
Thu Mar 29 06:34:47 +0000 2018	1	user_mention thank you
Thu Mar 29 06:34:47 +0000 2018	1	user_mention user_mention yep
Thu Mar 29 06:34:47 +0000 2018	1	user_mention its game time with lee you in a relationship retweet if you single like if it complicated comment and tell us
Thu Mar 29 06:34:49 +0000 2018	0	an experimental superbug killer is a tiny step closer to saving us from the antibiotic apocalypse
Thu Mar 29 06:34:49 +0000 2018	1	user_mention good morning lovelies happy thursday and for many of us the last working day before a day break have a good one
Thu Mar 29 06:34:49 +0000 2018	1	user_mention let us introduce you to user_mention a young product of the bahamas listen to the us share
Thu Mar 29 06:34:50 +0000 2018	0	user_mention talk about fear there are mainly two types of fear rational and irrational rational fear speaks to our
Thu Mar 29 06:34:50 +0000 2018	1	user_mention please vote and retweet the new rosanne show on abc is a hit and rosanne barrs character is a trump supporter
Thu Mar 29 06:34:50 +0000 2018	0	user_mention coming out this week on fuckfridays fuck the police pt get ready to see plenty of cum shots user_mention user_mention
Thu Mar 29 06:34:51 +0000 2018	0	user_mention user_mention user_mention user_mention user_mention user_mention user_mention shit
Thu Mar 29 06:34:51 +0000 2018	1	user_mention user_mention user_mention another good read if you do choose looks like harry reid
Thu Mar 29 06:34:52 +0000 2018	1	user_mention home education is it something to consider i would love your thoughts on the topic please with thanks to the tagged
Thu Mar 29 06:34:52 +0000 2018	1	user_mention onward and upward retweet to help us spread the word about dancersanddogs on twitter
Thu Mar 29 06:34:52 +0000 2018	1	user_mention legendary bust of uspresident donaldtrump an excursion and a lot of impressions
Thu Mar 29 06:34:52 +0000 2018	1	user_mention berocca for my co stars here on the set to keep up our energy and to keep us post a photo and on how you
Thu Mar 29 06:34:52 +0000 2018	1	user_mention janellatwodecadeswithlove nothing gonna stop us now
Thu Mar 29 06:34:52 +0000 2018	0	have those who are born in and later skipped a year or because us born in the doesnt look like we
Thu Mar 29 06:34:52 +0000 2018	1	user_mention user_mention trump is delivering on his promises and the people in the state of michigan are benefiting in their
Thu Mar 29 06:34:53 +0000 2018	1	user_mention user_mention are you for real do you truly not care that in the last four years of obamas term some
Thu Mar 29 06:34:53 +0000 2018	0	user_mention well the strategy of the game is mainly not dying d dokkan battle
Thu Mar 29 06:34:54 +0000 2018	0	sad
Thu Mar 29 06:34:54 +0000 2018	1	user_mention wld be nice if some of this really high prizes trickled down to some off us
Thu Mar 29 06:34:54 +0000 2018	1	welcome
Thu Mar 29 06:34:55 +0000 2018	0	lltwotimes getting that dollar hair cut duval county buzzvideo
Thu Mar 29 06:34:55 +0000 2018	1	myattitudein4words hope trump goes soon
Thu Mar 29 06:34:55 +0000 2018	0	what seems to us as bitter trials are often blessings in disguise wilde
Thu Mar 29 06:34:55 +0000 2018	1	i talk about hoes because they be on us like that
Thu Mar 29 06:34:56 +0000 2018	1	user_mention user_mention theres only two people whom donald trump has not attacked and they are vladimir putin and stormy
Thu Mar 29 06:34:56 +0000 2018	1	user_mention its coming do you know a business or organization that would be interested in supporting the centennial convention
Thu Mar 29 06:34:56 +0000 2018	1	please give us time to be rich
Thu Mar 29 06:34:57 +0000 2018	1	user_mention competition alert coincide with the launch of our delicious course midweek tasting menu we are giving you the
Thu Mar 29 06:34:57 +0000 2018	1	user_mention trump is not above the law and pardoning flynn and manafort will cost him the election my folks taught me ford
Thu Mar 29 06:34:57 +0000 2018	1	user_mention this conversation about kenyan middle class bla bla shouldnt blind us to the fact that of the kenyans are
Thu Mar 29 06:34:58 +0000 2018	1	harry styles better than us its time to give up harrywhalechallenge
Thu Mar 29 06:35:00 +0000 2018	0	user_mention user_mention user_mention user_mention user_mention user_mention we imprisoned refugees are screaming
Thu Mar 29 06:34:59 +0000 2018	0	im so sad when i see them crying or having a hardtime we all know that theyre doing it for us to be happy
Thu Mar 29 06:35:00 +0000 2018	0	trump rubber check manny in for dead cat marchforourlives neveragain enoughisenough
Thu Mar 29 06:35:00 +0000 2018	0	user_mention recording artist and performer dmx sentenced in manhattan federal court to year in prison for tax fraud
Thu Mar 29 06:35:01 +0000 2018	1	user_mention user_mention user_mention user_mention user_mention to live freely is the right of every human
Thu Mar 29 06:35:01 +0000 2018	0	user_mention im in the hospital i was attacked a man opened my car door stabbed me w something please say prayers us
Thu Mar 29 06:35:01 +0000 2018	1	user_mention is a book guiding us to establish peaceful world without any
Thu Mar 29 06:35:01 +0000 2018	1	closernation please join me at est for a breakdown of the press briefing news maga kaga kag2020
Thu Mar 29 06:35:01 +0000 2018	1	user_mention wow
Thu Mar 29 06:35:02 +0000 2018	0	horror actress is terrifying in real life
Thu Mar 29 06:35:02 +0000 2018	0	user_mention user_mention user_mention time for us gov to start punishing treason the way it once was
Thu Mar 29 06:35:02 +0000 2018	0	the left should know that an attempt to strip us of our rights will end in a fight it is not a game and
Thu Mar 29 06:35:03 +0000 2018	1	san antonio tx usa child care teacher our individual child care classes are agedivided with exceptionally
Thu Mar 29 06:35:03 +0000 2018	1	great advice from user_mention on iheartradio about how important it is to hirewomen in her films and why this is
Thu Mar 29 06:35:03 +0000 2018	1	user_mention julian assange has taken refuge in the ecuadorian embassy not because he is hiding from justice
Thu Mar 29 06:35:04 +0000 2018	1	nowplaying anita baker apologize on
Thu Mar 29 06:35:03 +0000 2018	0	user_mention how odd that the tories are telling scotland that we cant have powers over immigration
Thu Mar 29 06:35:04 +0000 2018	0	user_mention were going to shock the liberal world in november the.narrowed point deficit in these polls may translate to a
Thu Mar 29 06:35:04 +0000 2018	1	to all armys who shared the burn the stage ep thank you so much
Thu Mar 29 06:35:04 +0000 2018	1	thank you for believing in us and making us believe in your music you user_mention are beautiful you
Thu Mar 29 06:35:05 +0000 2018	0	failing to prosecute warboys to the full extent of the law
Thu Mar 29 06:35:06 +0000 2018	1	user_mention user_mention user_mention yes of course
Thu Mar 29 06:35:06 +0000 2018	1	user_mention new trump train if you are a trump supporter follow me i will follow back block anti trumpers i love
Thu Mar 29 06:35:07 +0000 2018	1	user_mention guess what day it followback night follow trump supporters and we will follow
Thu Mar 29 06:35:07 +0000 2018	1	they break in r home from there place to drive to r hammond house to attack us so be the thousands of people praying for us to set us free
Thu Mar 29 06:35:08 +0000 2018	1	congrats to leroy smith for passing his category test with us on
Thu Mar 29 06:35:08 +0000 2018	1	user_mention moment i go on the top of the stage
Thu Mar 29 06:35:08 +0000 2018	1	user_mention user_mention please could you give us a helping hand by retweeting our crowdfunding to your followers
Thu Mar 29 06:35:08 +0000 2018	0	fotga dp500iis qr hard stops follow focus no backlash for bmcc bmpc dslr
Thu Mar 29 06:35:09 +0000 2018	0	user_mention user_mention user_mention thats fucking retarded trump is putting us into a dangerous deficit
Thu Mar 29 06:35:08 +0000 2018	1	user_mention i want us to do a better job of taking care of us
Thu Mar 29 06:35:09 +0000 2018	0	user_mention this is criminal this alone could serve as basis for impeachment the leak of rumination was intentional
Thu Mar 29 06:35:09 +0000 2018	0	user_mention user_mention user_mention user_mention user_mention in balikpapan camp we are deprived of our
Thu Mar 29 06:35:10 +0000 2018	0	user_mention user_mention how will enforce it every member has a veto how can they bribe us to hurt
Thu Mar 29 06:35:09 +0000 2018	1	user_mention one of my favorite experiences on the trump beat i was assigned a story about an uncharacteristically slow few days
Thu Mar 29 06:35:10 +0000 2018	0	choice of criminal charges why the trump team should be very worried via user_mention
Thu Mar 29 06:35:10 +0000 2018	0	news download the marketing of evil how radicals
Thu Mar 29 06:35:11 +0000 2018	1	user_mention un security council backs us view that evms can be easily hacked is election commission of india
Thu Mar 29 06:35:11 +0000 2018	0	user_mention i believe rick grimes just shamed us for eating burgers while watching his friends get eaten by zombies
Thu Mar 29 06:35:11 +0000 2018	0	user_mention user_mention heres an example from a few days ago of usaligned media in ecuador pressuring president user_mention to
Thu Mar 29 06:35:12 +0000 2018	0	cnn hosts trump need to confess his sins before forgiveness
Thu Mar 29 06:35:12 +0000 2018	1	it is importance to note that our company comprises of academics including professors
Thu Mar 29 06:35:13 +0000 2018	1	user_mention watch this space for updates on regional service user forums well also be sharing any info about local service user forums
Thu Mar 29 06:35:13 +0000 2018	1	sheilah its fine that you do that
Thu Mar 29 06:35:13 +0000 2018	1	user_mention lord thank you as you wipe away our tears oh lord help me to be a better lamb of yours so then i can be a better
Thu Mar 29 06:35:14 +0000 2018	1	user_mention user_mention walaikum us salam ameen suma ameen good morning
Thu Mar 29 06:35:14 +0000 2018	1	my english teacher thinks hes helping us out by giving us an annotation grade when we read books saying dont
Thu Mar 29 06:35:14 +0000 2018	1	burn the stage let us see the things that happens to bts beyond the scene they worked so hard to make us happy
Thu Mar 29 06:35:14 +0000 2018	1	okay i didnt mean to inform us every experience of yours we just want us to share your unforgatable moments
Thu Mar 29 06:35:15 +0000 2018	0	user_mention shit east asians have said to jungle asian women are only good for a dig at
Thu Mar 29 06:35:16 +0000 2018	1	user_mention andy warhol predicted that in the future everyone will be a member of trumps cabinet for minutes well
Thu Mar 29 06:35:16 +0000 2018	0	now war machine us ring in collaboration with user_mention
Thu Mar 29 06:35:16 +0000 2018	1	user_mention and perfect because mutual not
Thu Mar 29 06:35:16 +0000 2018	0	i go to walk on for giggles now sad what me user_mention did to teams just the two of us
Thu Mar 29 06:35:16 +0000 2018	1	user_mention to celebrate years
Thu Mar 29 06:35:17 +0000 2018	1	user_mention jw prez user_mention it is time for americans to see the state dept documentation regarding the public funding of
Thu Mar 29 06:35:17 +0000 2018	0	user_mention trump is reportedly obsessed with taking down amazon heres his history with his least favorite company in
Thu Mar 29 06:35:18 +0000 2018	1	user_mention okay
Thu Mar 29 06:35:18 +0000 2018	1	five years in the books thank you for journeying with gracecentral honoringgod
Thu Mar 29 06:35:18 +0000 2018	0	user_mention surprise trump doesnt like amazon cnet hardware pc technology
Thu Mar 29 06:35:19 +0000 2018	1	user_mention expelling diplomats is a slap on the wrist the only effective way to deter putin is by going after his means of
Thu Mar 29 06:35:18 +0000 2018	0	user_mention user_mention user_mention it translates wrong to english as well
Thu Mar 29 06:35:19 +0000 2018	1	i wanna be in love someone who is equally in love with me and i want it to just be love i want us to be
Thu Mar 29 06:35:19 +0000 2018	0	user_mention csr so world class that they polluted the kelani river and got off with a minor fine
Thu Mar 29 06:35:20 +0000 2018	1	good luck tell us how you get on uktrichat
Thu Mar 29 06:35:20 +0000 2018	1	am amazed at all labour supporters going tories are more racist than that may be so
Thu Mar 29 06:35:21 +0000 2018	0	user_mention my opponent user_mention and donald attacks on law enforcement are helping terrorists and criminals in courts
Thu Mar 29 06:35:22 +0000 2018	0	another razor sharp move from donny always one step ahead fuck knows where
Thu Mar 29 06:35:22 +0000 2018	1	because its just us and you know what sexy is and everything if anything make sure i know please
Thu Mar 29 06:35:22 +0000 2018	0	user_mention trump hired fellow criminals to run his presidential campaign page
Thu Mar 29 06:35:23 +0000 2018	1	user_mention my greetings on the occasion of mahavirjayanti let us remember lord mahavirs teachings n follow the path of
Thu Mar 29 06:35:23 +0000 2018	1	user_mention user_mention user_mention user_mention user_mention to live freely is the right of every human
Thu Mar 29 06:35:23 +0000 2018	0	user_mention user_mention what if i say your army is incapable of protecting your own children your country
Thu Mar 29 06:35:23 +0000 2018	0	user_mention user_mention user_mention user_mention user_mention since we have been starting our protest
Thu Mar 29 06:35:24 +0000 2018	0	user_mention gave mother of all jumlas and when emergency gandhi gifted us mother of
Thu Mar 29 06:35:24 +0000 2018	1	i want more
Thu Mar 29 06:35:25 +0000 2018	1	user_mention giveaway alert win a to spend on our retweet go to our ig follow us
Thu Mar 29 06:35:25 +0000 2018	1	user_mention avaaz ha fatto interferenza nelle politiche italiane
Thu Mar 29 06:35:25 +0000 2018	1	aint that the truth so nice in light of todays news
Thu Mar 29 06:35:25 +0000 2018	0	user_mention i agree you should be made to pay the kind of money american students pay for college education
Thu Mar 29 06:35:25 +0000 2018	1	im joining and pray to win even though i dont know if its legit or not
Thu Mar 29 06:35:27 +0000 2018	1	steps to unplug your mind if in some kind of emotional funk
Thu Mar 29 06:35:27 +0000 2018	0	user_mention die welt staunt siehe kommentare dazu sogar in kopenhagen und stockholm ist man fassungslos wien als rolemodel
Thu Mar 29 06:35:27 +0000 2018	1	user_mention bharatanenenu in usa by great india
Thu Mar 29 06:35:27 +0000 2018	1	ladies if you are attending or dancing friday april please let us know so i can
Thu Mar 29 06:35:28 +0000 2018	0	user_mention what the fuck fantagio when arohas said astro do something we mean drop tons of goods and make us broke
Thu Mar 29 06:35:28 +0000 2018	1	user_mention it was a privilege to work with such a fantastic group of people sharing and hearing the stories that are bringing the
Thu Mar 29 06:35:28 +0000 2018	1	sam haris says trump has moral clarity well let me say this sam has sold out to some of the wrost people as fascists knowing who they are
Thu Mar 29 06:35:29 +0000 2018	0	us goods trade deficit increased to
Thu Mar 29 06:35:29 +0000 2018	0	nigeria fam nigeria hurts us all
Thu Mar 29 06:35:30 +0000 2018	0	user_mention this times awful is is this has
Thu Mar 29 06:35:30 +0000 2018	1	user_mention user_mention quality cpd thank you anna and fran for being so engaging and encouraging us to be so reflective
Thu Mar 29 06:35:30 +0000 2018	1	donald trump hates amazon because his rich friends hate amazon
Thu Mar 29 06:35:30 +0000 2018	1	shroom tea learn how to make the best shroom tea for the best trip ever follow
Thu Mar 29 06:35:31 +0000 2018	0	user_mention user_mention user_mention user_mention user_mention since we have been starting our protest
Thu Mar 29 06:35:31 +0000 2018	0	user_mention getting user_mention would be epic boyfriend cannot tell the truth
Thu Mar 29 06:35:31 +0000 2018	0	user_mention take the first step toward healing user_mention just admit youre a punk ass
Thu Mar 29 06:35:31 +0000 2018	1	user_mention this why im against bts already achieved a lot let others have their chance mentality
Thu Mar 29 06:35:32 +0000 2018	0	user_mention fbi arrested user_mention march
Thu Mar 29 06:35:32 +0000 2018	0	user_mention fangman bleeding continues big tech stocks have lost another in market cap amazon in focus loses
Thu Mar 29 06:35:32 +0000 2018	1	congratulations and you guys are so beautiful as well
Thu Mar 29 06:35:32 +0000 2018	0	user_mention user_mention user_mention very dangerous to let trump get away with stuff like this
Thu Mar 29 06:35:32 +0000 2018	1	user_mention theres so much to be thankful for regarding our potus trump i truly believe this man was heaven sent in order to
Thu Mar 29 06:35:32 +0000 2018	1	user_mention celebrate easter and the new collection of user_mention hand soaps they have given us a
Thu Mar 29 06:35:33 +0000 2018	1	user_mention cancers like to be in the know and know what everyone else is feeling but ask us ours and well change the subject
Thu Mar 29 06:35:33 +0000 2018	1	user_mention ronny jackson vouching for president health during an extended white house briefing live on air played a part in
Thu Mar 29 06:35:33 +0000 2018	1	user_mention interesting story
Thu Mar 29 06:35:33 +0000 2018	1	user_mention a friends russian mom is staying with so youre trying to sound humble emo_neg yes displaying ads on
Thu Mar 29 06:35:33 +0000 2018	1	user_mention a private life is the best life
Thu Mar 29 06:35:34 +0000 2018	0	smh cowards
Thu Mar 29 06:35:34 +0000 2018	0	not sure kung emotional rako or grabe lang jud maka trigger ug feelings ang this is us
Thu Mar 29 06:35:35 +0000 2018	1	user_mention i wish we could go back to the way we used to be i miss us
Thu Mar 29 06:35:36 +0000 2018	1	hahaha bardock gets like solo off fuzzy j.l against cell lol dbfz
Thu Mar 29 06:35:36 +0000 2018	1	user_mention happy tuesdaytreat to win a super chunky handknitted throw worth from user_mention you have
Thu Mar 29 06:35:36 +0000 2018	0	user_mention it doesnt t get any better than jesus rising from the dead knowing jesus as your personal friend saviour who is
Thu Mar 29 06:35:36 +0000 2018	1	hey i just found out that if trump needs new lawyers he can hire donald daffy duck they may be smarter than the ones he have now
Thu Mar 29 06:35:36 +0000 2018	0	the mega foundation is a nongovernmental organization designed to reach out to the needy among us
Thu Mar 29 06:35:37 +0000 2018	1	situation matters to the united states because of the following u.s national security interests prevent
Thu Mar 29 06:35:37 +0000 2018	1	user_mention ap ap_politics trump tweeted that building a great border wall is all about national defense
Thu Mar 29 06:35:38 +0000 2018	0	stop thinking about personalization tactics and start thinking about your business
Thu Mar 29 06:35:38 +0000 2018	0	user_mention that would be the worst nightmare thank god trump is running again
Thu Mar 29 06:35:39 +0000 2018	1	user_mention the fact that his hyungs were so surprised about what happened despite being with him for so long that shows how strong
Thu Mar 29 06:35:39 +0000 2018	1	user_mention being a trump supporter is like trying to keep a facehugger as a house pet
Thu Mar 29 06:35:40 +0000 2018	1	user_mention done and dusted thanks for playing with us see u tmrw for another big announcement user_mention user_mention
Thu Mar 29 06:35:40 +0000 2018	0	user_mention this is why your hate on any idols
Thu Mar 29 06:35:41 +0000 2018	0	user_mention this man should produce his passport and stop all this drama no pity for him at all dawa us moto ni moto
Thu Mar 29 06:35:41 +0000 2018	0	user_mention most people fail to understand that not all eff members comes from anc even though we understood malema back in there we
Thu Mar 29 06:35:41 +0000 2018	1	user_mention i completely agree with you mr.trump
Thu Mar 29 06:35:41 +0000 2018	1	user_mention iamtommy at number am tommy are are all you silence us not now
Thu Mar 29 06:35:41 +0000 2018	1	this is disgusting fox should be ashamed dont try and detract from our success by attributing it to adults
Thu Mar 29 06:35:42 +0000 2018	0	user_mention whole time skyy was a whole adult and had us thinking she was like when she gave the boys up smh careless af
Thu Mar 29 06:35:42 +0000 2018	0	user_mention he is a large liar who talks bs and lip service only to most of us
Thu Mar 29 06:35:43 +0000 2018	1	user_mention bts said they did this for us to see that they are people just like us and armys started doing exactly that by saying
Thu Mar 29 06:35:43 +0000 2018	1	like us user_mention
Thu Mar 29 06:35:43 +0000 2018	1	happy easter for us all the people of gods creation who believe in the resurrection of jesus as savior the world
[truncated: 1,511 more rows]
