# Supplementary material for: ACR-SA: attention-based deep model through two-channel CNN and Bi-RNN for sentiment analysis
Source: PeerJ Comput Sci. 2022 Mar 17;8:e877. doi: 10.7717/peerj-cs.877 (PMC9044316; doi:10.7717/peerj-cs.877)
Supplement: Supplemental Information 1 — We have presented a framework for data gathering and data sentiment labeling of twitter opinions. First, we considered tweets that were posted by users in the form of “Afghanistan” and “Afghan” hashtags to express their views about the current political situation in Afghanistan from 29/03/2018 to 21/06/2018. We then stored the retrieved tweets in the database and then labeled the dataset using the Vader dictionary. [file peerj-cs-08-877-s001.zip › supplemental file/sd4a-train.csv]

Wed Jun 13 06:41:31 +0000 2018	1	assure afghans of bright future once u.s invaders by reuters news
Wed Jun 13 06:41:40 +0000 2018	1	taliban assure afghans of bright future once us invaders leave
Wed Jun 13 06:41:45 +0000 2018	1	taliban assure afghans of bright future once u.s invaders leave
Wed Jun 13 06:41:47 +0000 2018	1	taliban assure afghans of bright future once u.s leave
Wed Jun 13 06:42:06 +0000 2018	1	user_mention pindi wants to know why we are can defenders go back on their in
Wed Jun 13 06:42:15 +0000 2018	1	user_mention they have a severe itch with the peace committee because they effectively recognise the sleeper cells
Wed Jun 13 06:42:24 +0000 2018	1	taliban assure afghans of bright future once us leave
Wed Jun 13 06:42:30 +0000 2018	0	taliban fighters killed a governor and took control of his district as clashes broke out across afghanistan
Wed Jun 13 06:42:31 +0000 2018	1	user_mention stay safe and healthy mr pm afghan and indian have historically friendly relationship.long life our
Wed Jun 13 06:42:39 +0000 2018	1	user_mention innovating in iran afghan immigrant wins praise in tehran
Wed Jun 13 06:42:46 +0000 2018	1	taliban assure afghans of bright future once us invaders leave
Wed Jun 13 06:42:47 +0000 2018	1	user_mention western culture is superior to all others
Wed Jun 13 06:42:50 +0000 2018	1	taliban assure afghans of bright future once us invaders leave
Wed Jun 13 06:42:55 +0000 2018	0	user_mention taliban again offer us direct talks on ending war by pajhwok on june kabul pajhwok emo_neg taliban read more
Wed Jun 13 06:43:23 +0000 2018	1	rashid khan teenage afghan googly wizard wowing cricketing world
Wed Jun 13 06:43:33 +0000 2018	1	click blue link below world taliban assure afghans of bright future once u.s invaders leave has been
Wed Jun 13 06:43:59 +0000 2018	1	user_mention super saturday morning super afghan angel user_mention user_mention
Wed Jun 13 06:44:00 +0000 2018	1	supreme leader hibatullah has renewed his call for direct negotiations with the united states on ending
Wed Jun 13 06:44:40 +0000 2018	1	taliban assure afghans of bright future once u.s leave
Wed Jun 13 06:44:46 +0000 2018	1	he knows a soft touch when he sees one after the ridiculous display with north korea yesterday hes an easy mark
Wed Jun 13 06:44:52 +0000 2018	1	user_mention hopeful for permanent peace with taliban
Wed Jun 13 06:45:05 +0000 2018	1	user_mention user_mention boko many more is that defined clear enough for you
Wed Jun 13 06:45:10 +0000 2018	0	user_mention many taliban fighters are hosting western tourists visiting afghanistan to explore its neglected historical heritage
Wed Jun 13 06:45:11 +0000 2018	0	indvafg test afghan bravado cuts little ice with india
Wed Jun 13 06:45:24 +0000 2018	1	med sverige kan bli lite mer europeisk och bli av med dessa maktgalna sossar good bye
Wed Jun 13 06:45:47 +0000 2018	1	taliban assure afghans of bright future once u.s leave
Wed Jun 13 06:45:51 +0000 2018	1	taliban assure afghans of bright future once us invaders leave
Wed Jun 13 06:45:59 +0000 2018	0	user_mention user_mention damn what is this peaceful suckers
Wed Jun 13 06:46:17 +0000 2018	0	die studentin breshna wurde opfer eines talibanangriffs nun hat sie ihren uniabschluss gefeiert
Wed Jun 13 06:47:56 +0000 2018	1	taliban assure afghans of bright future once u.s invaders leave reuters
Wed Jun 13 06:48:10 +0000 2018	1	user_mention user_mention yes same way pakistan army was dealing with bengali
Wed Jun 13 06:48:14 +0000 2018	0	attacks after the afghan unilateral ceasefire went into effect taliban overran an army base in jurm
Wed Jun 13 06:48:41 +0000 2018	1	taliban assure afghans of bright future once us
Wed Jun 13 06:48:54 +0000 2018	0	ndtv news taliban kills afghan officials as governments ceasefire kicks user_mention
Wed Jun 13 06:49:35 +0000 2018	0	user_mention anyone challenging the writ of the state n abusing state institutions shall be dealt with iron
Wed Jun 13 06:49:43 +0000 2018	0	breaking tehreeketaliban pakistan ttp claiming responsibility for an attack on a vehicle of a in quetta pakistan
Wed Jun 13 06:50:03 +0000 2018	0	user_mention must not forget that the war in afghanistan is an imposed war the united states
Wed Jun 13 06:50:22 +0000 2018	0	india vs afghanistan test afghan bravado cuts little ice with india
Wed Jun 13 06:50:24 +0000 2018	1	for months the sassarini of the italian army supported the training of the afghan security forces even away
Wed Jun 13 06:50:25 +0000 2018	0	user_mention attacks after the afghan unilateral ceasefire went into effect taliban overran an army base in jurm district
Wed Jun 13 06:50:47 +0000 2018	0	five afghan policemen killed in blast afghanistan abdulrahmanfalah politics
Wed Jun 13 06:51:08 +0000 2018	1	user_mention peace with the taliban join user_mention for a live tv show with former afghan president user_mention
Wed Jun 13 06:51:10 +0000 2018	1	user_mention to share this from my etsy shop multi color crochet baby blanket
Wed Jun 13 06:51:25 +0000 2018	1	taliban assure afghans of bright future once us leave
Wed Jun 13 06:51:26 +0000 2018	1	user_mention for those of you who remember our friend habs
Wed Jun 13 06:52:00 +0000 2018	1	afghans assured bright future if u.s invaders leavetaliban via user_mention
Wed Jun 13 06:52:36 +0000 2018	1	congratulations najib babakerkhail a formidable diplomat and political firebrand but most importantly a great
Wed Jun 13 06:52:44 +0000 2018	1	user_mention these people have hung out with the taliban like we hang out with our neighborhood friends on any given weekend
Wed Jun 13 06:52:48 +0000 2018	1	user_mention this really is good for afghan who bravely served with soldiers win right to
Wed Jun 13 06:53:09 +0000 2018	1	user_mention it should have been absolutely clear to liberals what ptm is all about the day when manzoor pashteen and his supporters
Wed Jun 13 06:53:21 +0000 2018	0	how does any of that compare to instigating wars and genocides in many countries across the muslim world not
Wed Jun 13 06:53:46 +0000 2018	1	new post taliban assure afghans of bright future once u.s
Wed Jun 13 06:54:10 +0000 2018	0	user_mention attacks after the afghan unilateral ceasefire went into effect the taliban attacked the muqur district center
Wed Jun 13 06:54:27 +0000 2018	1	user_mention user_mention he will then win the ipl fight elections
Wed Jun 13 06:54:49 +0000 2018	0	i would be shit scared to drive through there.all i can picture is the taliban
Wed Jun 13 06:55:05 +0000 2018	0	our rough tally suggests that since the afghan governments unilateral ceasefire went into effect taliban attacks
Wed Jun 13 06:55:15 +0000 2018	0	user_mention our rough tally suggests that since the afghan governments unilateral ceasefire went into effect taliban attacks have
Wed Jun 13 06:55:26 +0000 2018	0	pine nuts export protocol signed with china afghan pine nuts will be exported to chinese markets under a
Wed Jun 13 06:55:45 +0000 2018	0	user_mention here is list of ptm activists sent on judicial remand to adiala jail all r uni students arrested days
Wed Jun 13 06:56:32 +0000 2018	1	taliban assure afghans of bright future once u.s leave
Wed Jun 13 06:56:50 +0000 2018	0	user_mention i would be shit scared to drive through there.all i can picture is the taliban
Wed Jun 13 06:56:57 +0000 2018	1	ani cochin foreign currency worth rs crores including american dollars and saudi riyal have been seized from
Wed Jun 13 06:57:06 +0000 2018	0	imagine being afghan thinking that saudi arabia is for muslim ksa literally paid to destroy
Wed Jun 13 06:57:24 +0000 2018	0	user_mention afghanistan general there are a lot more taliban fighters than previously thought
Wed Jun 13 06:57:31 +0000 2018	1	taliban assure afghans of bright future once u.s leave read more
Wed Jun 13 06:57:33 +0000 2018	1	taliban assure afghans of bright future once u.s leave
Wed Jun 13 06:57:48 +0000 2018	1	afghan cricket a stunning tale of courage and passion user_mention indvafg user_mention
Wed Jun 13 06:58:03 +0000 2018	1	india afghanistan to play first test match against each other in bangaluru from tomorrow min user_mention afgs
Wed Jun 13 06:58:05 +0000 2018	1	taliban assure afghans of bright future once u.s invaders leave
Wed Jun 13 06:58:22 +0000 2018	0	user_mention user_mention you leftists hate the military so what difference does it make to you three
Wed Jun 13 06:58:44 +0000 2018	1	user_mention india afghanistan to play first test match against each other in bangaluru from tomorrow min user_mention afgs
Wed Jun 13 06:58:49 +0000 2018	0	user_mention imagine being afghan thinking that saudi arabia is for muslim ksa literally paid to destroy that
Wed Jun 13 06:59:04 +0000 2018	0	user_mention breaking tehreeketaliban pakistan ttp claiming responsibility for an attack on a vehicle of a in
Wed Jun 13 06:59:06 +0000 2018	0	taliban assure afghans of bright future once u.s invaders leave us
Wed Jun 13 06:59:12 +0000 2018	1	taliban assure afghans of bright future once u.s invaders leave
Wed Jun 13 06:59:29 +0000 2018	1	taliban assure afghans of bright future once u.s invaders leave
Wed Jun 13 06:59:30 +0000 2018	1	user_mention for months the sassarini of the italian army supported the training of the afghan security forces even away from herat
Wed Jun 13 06:59:47 +0000 2018	1	taliban assure afghans of bright future once u.s invaders leave
Wed Jun 13 06:59:52 +0000 2018	0	user_mention they better chances in sponsoring countries of terrorism eg kuwait
Wed Jun 13 07:00:12 +0000 2018	1	taliban assure afghans of bright future once u.s invaders leave
Wed Jun 13 07:00:22 +0000 2018	1	taliban assure afghans of bright future once u.s invaders leave
Wed Jun 13 07:00:23 +0000 2018	1	follow me taliban assure afghans of bright future once u.s invaders leave kabul reuters the taliban
Wed Jun 13 07:00:43 +0000 2018	1	taliban assure afghans of bright future once u.s invaders leave
Wed Jun 13 07:00:50 +0000 2018	1	taliban assure afghans of bright future once u.s invaders leave
Wed Jun 13 07:00:54 +0000 2018	1	taliban assure afghans of bright future once u.s invaders leave
Wed Jun 13 07:00:58 +0000 2018	1	via user_mention taliban assure afghans of bright future once u.s invaders leave
Wed Jun 13 07:01:03 +0000 2018	1	taliban assure afghans of bright future once u.s invaders leave
Wed Jun 13 07:01:11 +0000 2018	0	user_mention taliban kill afghan officials as ceasefire kicks in
Wed Jun 13 07:01:12 +0000 2018	0	user_mention four taliban insurgents killed by their own bomb in paktias zurmat district police
Wed Jun 13 07:01:17 +0000 2018	1	user_mention ghani pledges efforts to extend ceasefire with taliban by s.muddasir ali shah on june peshawar pajhwok emo_neg efforts
Wed Jun 13 07:01:25 +0000 2018	1	user_mention afghan special envoy ambassador to pakistan user_mention in an interview with bbc pashto strongly
Wed Jun 13 07:01:27 +0000 2018	1	taliban assure afghans of bright future once u.s invaders leave
Wed Jun 13 07:01:28 +0000 2018	1	taliban assure afghans of bright future once u.s invaders leave
Wed Jun 13 07:01:35 +0000 2018	1	user_mention chairman council of islamic ideology dr qibla ayaz welcomes ceasefire announcements by afghan govt and taliban
Wed Jun 13 07:01:48 +0000 2018	1	taliban assure afghans of bright future once u.s invaders leave
Wed Jun 13 07:02:04 +0000 2018	1	user_mention taliban assure afghans of bright future once u.s invaders leave
Wed Jun 13 07:02:05 +0000 2018	1	yesterday i had a meeting with of my clients at the end they all wanted to shake my hand i said i
Wed Jun 13 07:02:08 +0000 2018	1	taliban assure afghans of bright future once u.s invaders leave reuters
Wed Jun 13 07:02:21 +0000 2018	1	taliban assure afghans of bright future once u.s invaders leave
Wed Jun 13 07:02:30 +0000 2018	1	taliban assure afghans of bright future once u.s invaders leave
Wed Jun 13 07:02:33 +0000 2018	1	user_mention but how is granting permits to undocumented afghan men by centerpartiet helping integration
Wed Jun 13 07:02:34 +0000 2018	1	taliban assure afghans of bright future once u.s leave
Wed Jun 13 07:02:49 +0000 2018	1	new taliban assure afghans of bright future once u.s invaders leave
Wed Jun 13 07:02:52 +0000 2018	1	a very impressive rise of afghan cricket and the motivation behind their game irresistible rise
Wed Jun 13 07:03:09 +0000 2018	1	shapoor zadran wants to play for this ipl team cricket mediumpacer shapoor
Wed Jun 13 07:03:51 +0000 2018	1	taliban assure afghans of bright future once u.s invaders leave
Wed Jun 13 07:04:00 +0000 2018	1	user_mention the us has no strategic interest so far hold peace talks taliban
Wed Jun 13 07:04:01 +0000 2018	1	taliban assure afghans of bright future once u.s invaders leave
Wed Jun 13 07:04:10 +0000 2018	0	the taliban obviously sucks but why is invaders in scare quotes
Wed Jun 13 07:04:36 +0000 2018	1	taliban assure afghans of bright future once u.s invaders leave reuters
Wed Jun 13 07:04:40 +0000 2018	1	user_mention shehbaz sharif also welcomed the initiatives for ceasefire in afghanistan during eidulfitr
Wed Jun 13 07:04:48 +0000 2018	1	user_mention its a first step towards promoting an afghanled afghanowned peace process pmln govt had played a pivotal
Wed Jun 13 07:04:52 +0000 2018	1	user_mention pmln president said the pmln government had played a pivotal role in initiating steps for peace in afghanistan
Wed Jun 13 07:05:01 +0000 2018	1	user_mention afghanistansia after awarding two hybrid solar projects to shuangdeng group and waare in late may
Wed Jun 13 07:05:09 +0000 2018	1	taliban assure afghans of bright future once u.s invaders leave reuters
Wed Jun 13 07:05:27 +0000 2018	0	the taliban told to leave afghanistan in an announcement marking the end of the fasting month
Wed Jun 13 07:05:51 +0000 2018	1	taliban assure afghans of bright future once u.s invaders leave
Wed Jun 13 07:06:05 +0000 2018	0	user_mention trade in illicit afghan opiates has become one of the greatest drug and crime threats unodc
Wed Jun 13 07:06:10 +0000 2018	1	taliban assure afghans of bright future once u.s invaders leave
Wed Jun 13 07:06:40 +0000 2018	1	taliban assure afghans of bright future once u.s invaders leave
Wed Jun 13 07:06:43 +0000 2018	1	taliban assure afghans of bright future once u.s invaders leave
Wed Jun 13 07:06:50 +0000 2018	1	reuters taliban assure afghans of bright future once u.s invaders leave
Wed Jun 13 07:06:56 +0000 2018	0	user_mention user_mention user_mention user_mention user_mention user_mention come and fight me then i
Wed Jun 13 07:07:15 +0000 2018	1	atul kochhar has been made to apologise for pointing out yrs of islamic jihad in india
Wed Jun 13 07:07:22 +0000 2018	1	twas delight meeting afghan players last night if only the bcci had given a token memento to the afghans saying
Wed Jun 13 07:07:29 +0000 2018	1	assure afghans of bright future once u.s invaders
Wed Jun 13 07:07:47 +0000 2018	1	user_mention atul kochhar has been made to apologise for pointing out yrs of islamic jihad in india
Wed Jun 13 07:07:51 +0000 2018	1	cochin foreign currency worth rs crores including american dollars and saudi riyal have been seized from an
Wed Jun 13 07:08:21 +0000 2018	1	taliban assure afghans of bright future once u.s invaders leave
Wed Jun 13 07:08:30 +0000 2018	1	user_mention afghan cricket a stunning tale of courage and passion user_mention indvafg user_mention
Wed Jun 13 07:08:35 +0000 2018	1	taliban assure afghans of bright future once u.s invaders leave
Wed Jun 13 07:08:40 +0000 2018	0	user_mention user_mention user_mention user_mention omg i was thinking why the hell the afghan film archives need to be moved to arg
Wed Jun 13 07:08:41 +0000 2018	1	taliban assure afghans of bright future once u.s invaders leave
Wed Jun 13 07:08:46 +0000 2018	1	taliban assure afghans of bright future once us invaders leave
Wed Jun 13 07:09:04 +0000 2018	1	user_mention twas delight meeting afghan players last night if only the bcci had given a token memento to the afghans saying
Wed Jun 13 07:09:08 +0000 2018	1	taliban assure afghans of bright future once u.s invaders leave
Wed Jun 13 07:09:15 +0000 2018	1	user_mention do not tweet against the afghan govt else you will be labeled for being supported by foreign intelligence who is
Wed Jun 13 07:09:17 +0000 2018	0	user_mention user_mention good article but a very inappropriate misleading heading of the article on the
Wed Jun 13 07:09:22 +0000 2018	0	afghanistan ist nicht sicher stoppt die angriffe im bezirk
Wed Jun 13 07:09:27 +0000 2018	1	taliban assure afghans of bright future once u.s invaders leave
Wed Jun 13 07:09:28 +0000 2018	1	taliban assure afghans of bright future once u.s invaders leave
Wed Jun 13 07:09:30 +0000 2018	0	user_mention user_mention unfortunately history will always remember that indian cricket was behind what afghan
Wed Jun 13 07:09:31 +0000 2018	0	user_mention malala yousafzai is a muslim she has done so much to fight against the taliban oppression
Wed Jun 13 07:09:55 +0000 2018	1	user_mention user_mention oh yes you have strange country called pakistan where foreign afghan miscreants doing master
Wed Jun 13 07:10:03 +0000 2018	1	user_mention taliban assure afghans of bright future once u.s invaders leave
Wed Jun 13 07:10:10 +0000 2018	0	taliban fighters have killed a district governor in northern afghanistan while clashes are ongoing elsewhere
Wed Jun 13 07:10:12 +0000 2018	1	user_mention taliban assure afghans of bright future once u.s invaders leave
Wed Jun 13 07:10:19 +0000 2018	1	user_mention a statement after ceasfire holiday for eid it seems taliban on a rest mood now
Wed Jun 13 07:10:27 +0000 2018	1	i feel like always the afghan girls that are the most hyped about taking pictures on the eid
Wed Jun 13 07:10:28 +0000 2018	1	user_mention coas bajwa reaches back after holding dialogue with afghan more details click on the link
Wed Jun 13 07:10:55 +0000 2018	0	taliban prisoners exploit release loophole with fake medical claims
Wed Jun 13 07:11:06 +0000 2018	1	and the guys who lmao
Wed Jun 13 07:11:17 +0000 2018	1	user_mention taliban bright future is drugs
Wed Jun 13 07:11:25 +0000 2018	0	what a historical day in history of cricket user_mention its user_mention firsthistoricaltest will be tough time
Wed Jun 13 07:11:36 +0000 2018	1	user_mention whom you support afghan or ind
Wed Jun 13 07:11:37 +0000 2018	1	user_mention maj.gen.asif.ghafoor salam what a great pashto lunguage to all
Wed Jun 13 07:11:38 +0000 2018	1	taliban assure afghans of bright future once u.s invaders leave
Wed Jun 13 07:11:43 +0000 2018	1	a wave of hope has been rekindled across all conflict zones world has had enough of romance with anarchy hope
Wed Jun 13 07:11:45 +0000 2018	1	new post taliban assure afghans of bright future once u.s invaders leave has been published
Wed Jun 13 07:11:59 +0000 2018	0	user_mention nothing spells clearer than afghan boys at the beach lesvos children that came alone and scared that
Wed Jun 13 07:12:00 +0000 2018	0	najibullah has never been a hero for pashtuns and those so called who love him are not loved by
Wed Jun 13 07:12:01 +0000 2018	0	horny wife fucked on real sweater milf indian female teacher blowjob porn
Wed Jun 13 07:12:23 +0000 2018	1	user_mention thanks to greeks who left many historical accounts of ancient india otherwise
Wed Jun 13 07:12:28 +0000 2018	0	afghanistan ist nicht sicher stoppt die einem zwichen und
Wed Jun 13 07:12:34 +0000 2018	0	india vs afghanistan test afghan bravado cuts little ice with india
Wed Jun 13 07:13:21 +0000 2018	1	taliban assure afghans of bright future once u.s invaders
Wed Jun 13 07:13:22 +0000 2018	0	no worry for the first test against india user_mention afghan user_mention skipper user_mention
Wed Jun 13 07:13:38 +0000 2018	0	when you dont want peace but chaos
Wed Jun 13 07:13:55 +0000 2018	0	user_mention no worry for the first test against india user_mention afghan user_mention skipper user_mention
Wed Jun 13 07:13:57 +0000 2018	0	user_mention user_mention lol our national language is urdu and there is no ban on speaking of any language in
Wed Jun 13 07:13:58 +0000 2018	1	trump secured the peace deal with kim on afghan rug
Wed Jun 13 07:14:17 +0000 2018	1	college student shot by taliban in graduates with honors via user_mention
Wed Jun 13 07:14:23 +0000 2018	1	afghan taliban cool to ghani peace offer while un
Wed Jun 13 07:14:46 +0000 2018	1	user_mention user_mention plz read this article
Wed Jun 13 07:14:54 +0000 2018	1	user_mention taliban is a brave organization
Wed Jun 13 07:15:06 +0000 2018	1	user_mention i feel like always the afghan girls that are the most hyped about taking pictures on the eid
Wed Jun 13 07:15:15 +0000 2018	1	taliban supreme leader mullah hebatullah akhundzada has offered direct negotiations with the us in a bid to end
Wed Jun 13 07:15:17 +0000 2018	1	user_mention well anything can be happen there may be afghan spinners do a magic or maybe india bowlers do well or there
Wed Jun 13 07:15:18 +0000 2018	1	user_mention taliban supreme leader mullah hebatullah akhundzada has offered direct negotiations with the us in a bid to end the ongoing
Wed Jun 13 07:15:29 +0000 2018	1	taliban assure afghans of bright future once u.s invaders leave
Wed Jun 13 07:15:34 +0000 2018	1	bishan bedi twas delight meeting afghan players last night if only the bcci had given a token memento to the
Wed Jun 13 07:15:37 +0000 2018	1	user_mention user_mention here goes ur pride user_mention
Wed Jun 13 07:16:05 +0000 2018	0	taliban prisoners exploit release loophole with fake
Wed Jun 13 07:16:10 +0000 2018	1	user_mention well anything can be happen there may be afghan spinners do a magic or maybe india bowlers do well or there
Wed Jun 13 07:16:13 +0000 2018	1	trump will take peace user_mention soon
Wed Jun 13 07:16:20 +0000 2018	0	user_mention die studentin breshna wurde opfer eines talibanangriffs nun hat sie ihren uniabschluss gefeiert
Wed Jun 13 07:16:23 +0000 2018	1	taliban assure afghans of bright future once us leave
Wed Jun 13 07:16:24 +0000 2018	0	toujours avec vos gneugneu qui refuse de coucher avec son
Wed Jun 13 07:16:46 +0000 2018	1	user_mention trump will take peace user_mention soon
Wed Jun 13 07:16:51 +0000 2018	1	theyre are asking the ordinary soldiers to protect them from the armed good taliban
Wed Jun 13 07:17:00 +0000 2018	0	to end conflict in afghanistan
Wed Jun 13 07:17:04 +0000 2018	1	user_mention yeah thats because of pakistan they have helped afghan cricket so much and now they becoming
Wed Jun 13 07:17:19 +0000 2018	1	user_mention i beleive with kohli out of team afghan is favourites with rashid in hand it would not be an one sided definitely
Wed Jun 13 07:17:39 +0000 2018	1	user_mention user_mention user_mention obama pardoned taliban commanders with blood on their hands and he
Wed Jun 13 07:18:00 +0000 2018	0	user_mention user_mention user_mention user_mention with allies like israel and saudi arabia who needs enemies saudis are behind
Wed Jun 13 07:18:06 +0000 2018	0	lets break it why stop the gate of tajmahal lets show the west that we just as uncooth as kissinger thought
Wed Jun 13 07:18:12 +0000 2018	0	are controlled by outsiders the group is not serious in peace
Wed Jun 13 07:18:27 +0000 2018	0	taliban claim u.s violated their free speech with airstrikes on voice of station user_mention
Wed Jun 13 07:18:31 +0000 2018	1	user_mention we are honoured to have such a talented afghan national team in the league may this inspire generations of youngsters
Wed Jun 13 07:18:51 +0000 2018	1	taliban assure afghans of bright future once u.s
Wed Jun 13 07:19:01 +0000 2018	1	of all the success stories created by extraordinary rise
Wed Jun 13 07:19:08 +0000 2018	0	this is nothing dear
Wed Jun 13 07:19:10 +0000 2018	0	all those perfidious sobs who watched cnn as their primary information source about user_mention must be asking
Wed Jun 13 07:19:11 +0000 2018	1	user_mention user_mention user_mention iska matlab ha jo local taliban hn unko abhi bhi local logo ki support
Wed Jun 13 07:19:20 +0000 2018	0	flash at least army soldiers were killed in the taliban attack this morning on a checkpoint in jurm
Wed Jun 13 07:19:22 +0000 2018	1	taliban assure afghans of bright future once u.s invaders leave
Wed Jun 13 07:19:36 +0000 2018	1	taliban assure afghans of bright future once u.s
Wed Jun 13 07:20:15 +0000 2018	1	user_mention theyre are asking the ordinary soldiers to protect them from the armed good taliban
Wed Jun 13 07:20:21 +0000 2018	0	taliban gains from attacks on charkh district
Wed Jun 13 07:20:22 +0000 2018	0	taliban offer direct negotiations with us to end the ongoing conflict in
Wed Jun 13 07:20:38 +0000 2018	0	taliban prisoners exploit release loophole with fake medical claims
Wed Jun 13 07:20:46 +0000 2018	0	user_mention taliban kills district governor
Wed Jun 13 07:20:54 +0000 2018	1	is it mighty user_mention effect taliban supreme leader mullah hebatullah akhundzada has offered direct
Wed Jun 13 07:21:02 +0000 2018	1	another both sides need to chill out dude hey ptm is not harassing ordinary soldiers of the pakistan
Wed Jun 13 07:21:03 +0000 2018	1	taliban assure afghans of bright future once u.s invaders leave
Wed Jun 13 07:21:14 +0000 2018	1	taliban assure afghans of bright future once u.s
Wed Jun 13 07:21:17 +0000 2018	0	im actually tired of getting dms asking if im afghan
Wed Jun 13 07:21:29 +0000 2018	1	user_mention user_mention ok
Wed Jun 13 07:21:31 +0000 2018	1	can afghan armistice open door for peace talks
Wed Jun 13 07:21:33 +0000 2018	0	hundreds of schools closed amid fighting in afghan province khalil humam
Wed Jun 13 07:21:38 +0000 2018	1	user_mention user_mention is very true user_mention for our info
Wed Jun 13 07:21:54 +0000 2018	1	user_mention another both sides need to chill out dude hey ptm is not harassing ordinary soldiers of the pakistan army ptm is
Wed Jun 13 07:21:59 +0000 2018	1	infonistan best ways to send and receive money online
Wed Jun 13 07:22:05 +0000 2018	0	dozen afghan security personnel killed in taliban attacks khalil humam
Wed Jun 13 07:22:15 +0000 2018	1	download to watch live taliban assure afghans of bright future once us
Wed Jun 13 07:22:34 +0000 2018	1	taliban assure afghans of bright future once u.s invaders leave
Wed Jun 13 07:22:41 +0000 2018	1	user_mention taliban assure afghans of bright future once u.s invaders leave
Wed Jun 13 07:22:43 +0000 2018	0	fake news
Wed Jun 13 07:22:52 +0000 2018	0	user_mention user_mention this video is recorded when mullah nazir group of taliban attacked ptm peaceful protesters
Wed Jun 13 07:22:53 +0000 2018	1	user_mention some afghan girls be like i am a career woman just for fun
Wed Jun 13 07:23:09 +0000 2018	0	user_mention ttp benefiting from sanctuaries in eastern border fortifications are obstacles for
Wed Jun 13 07:23:31 +0000 2018	1	user_mention is it mighty user_mention effect taliban supreme leader mullah hebatullah akhundzada has offered direct
Wed Jun 13 07:23:32 +0000 2018	0	user_mention now ground is ok for you ge2018 or still hurdle is there and threat from socalled taliban
Wed Jun 13 07:23:33 +0000 2018	0	thats why we need people like you in bcci not selfish greedy people
Wed Jun 13 07:23:54 +0000 2018	1	porn stars kelly norton hardcore pics flugzeug milf vidieos sexy tranny
Wed Jun 13 07:23:57 +0000 2018	0	user_mention also a very wrong description of the video here is what happening here
Wed Jun 13 07:24:08 +0000 2018	1	taliban assure afghans of bright future once us
Wed Jun 13 07:24:40 +0000 2018	0	user_mention it is a big shame for afghan leaders like
Wed Jun 13 07:24:45 +0000 2018	0	user_mention india vs afghanistan oneoff test afghan players team india should worry indvafg
Wed Jun 13 07:24:53 +0000 2018	0	i m also angry like crores of delhites and other concerned citizens time in india its happening with an
Wed Jun 13 07:25:01 +0000 2018	0	user_mention user_mention user_mention this video is recorded when mullah nazir group of taliban attacked ptm peaceful protesters while army
Wed Jun 13 07:25:12 +0000 2018	1	taliban assure afghans of bright future once u.s invaders leave
Wed Jun 13 07:25:13 +0000 2018	0	taliban are almost comically stupid
Wed Jun 13 07:25:19 +0000 2018	0	user_mention are controlled by outsiders the group is not serious in peace
Wed Jun 13 07:25:22 +0000 2018	1	user_mention samuel p huntington rightly said is promoted
Wed Jun 13 07:25:26 +0000 2018	0	unfortunately history will always remember that bcci was behind what afghan cricket is today but the fact is
Wed Jun 13 07:25:32 +0000 2018	0	the latest counter terrorism pakistan thanks to user_mention user_mention user_mention taliban afghanistan
Wed Jun 13 07:25:42 +0000 2018	1	user_mention talibans chief hibatullah akhunzada offered direct peace talks to us in eid message the americans truly believe
Wed Jun 13 07:25:50 +0000 2018	1	user_mention discussing about fakenewsmedia on user_mention is like osamabinladen talking about world peace in
Wed Jun 13 07:25:55 +0000 2018	1	top news taliban assure afghans of bright future once u.s invaders leave
Wed Jun 13 07:26:09 +0000 2018	0	user_mention user_mention user_mention user_mention user_mention user_mention brother what are u saying have u gone mad it is
Wed Jun 13 07:26:19 +0000 2018	0	the is now on top of user_mention do all those perfidious sobs such as user_mention
Wed Jun 13 07:26:29 +0000 2018	1	reuters taliban assure afghans of bright future once u.s invaders leave
Wed Jun 13 07:26:30 +0000 2018	1	user_mention hope usa will respond to this haram ka by tying him to missile warhead
Wed Jun 13 07:26:31 +0000 2018	0	user_mention user_mention user_mention fake id afghan just want to spread hatred amongst
Wed Jun 13 07:26:36 +0000 2018	1	dunyanews assure afghans of bright future once u.s invaders leave
Wed Jun 13 07:26:39 +0000 2018	0	killed in taliban attacks on first day of ceasefire in afghanistan via user_mention
Wed Jun 13 07:26:41 +0000 2018	0	user_mention i m also angry like crores of delhites and other concerned citizens time in india its happening with an
Wed Jun 13 07:26:47 +0000 2018	1	taliban assure afghans of bright future once u.s invaders leave
Wed Jun 13 07:26:52 +0000 2018	1	taliban assure afghans of bright future once u.s invaders leave
Wed Jun 13 07:27:24 +0000 2018	1	user_mention user_mention user_mention an innovative way of beating the elf n safety taliban mind how you go
Wed Jun 13 07:27:54 +0000 2018	1	user_mention user_mention it is here it is in pashto the ptm activists are pleading army to help them
Wed Jun 13 07:28:02 +0000 2018	1	user_mention user_mention rashid prove his consistency in super league also nabi creates lots of prblms for
Wed Jun 13 07:28:11 +0000 2018	1	user_mention some good news
Wed Jun 13 07:28:19 +0000 2018	0	user_mention you need direct talks with afghan talibans leadership afghan war must end then end the kashmir dispute between
Wed Jun 13 07:28:33 +0000 2018	1	libertards celebrating after user_mention by user_mention
Wed Jun 13 07:29:02 +0000 2018	0	the governor of kohistan district in faryab was killed along with eight others in an ambush overnight
Wed Jun 13 07:29:04 +0000 2018	1	user_mention user_mention user_mention ask afghan players how they played cricket with local pakistanis when
Wed Jun 13 07:29:35 +0000 2018	0	user_mention the latest counter terrorism pakistan thanks to user_mention user_mention user_mention
Wed Jun 13 07:29:50 +0000 2018	0	user_mention the talibans battlefield capability is growing dramatically heres why
Wed Jun 13 07:29:55 +0000 2018	0	user_mention the governor of kohistan district in faryab was killed along with eight others in an ambush overnight
Wed Jun 13 07:30:02 +0000 2018	1	taking on would be a huge mistake as potus is wildly popular in sc perhaps work on changing the
Wed Jun 13 07:30:08 +0000 2018	1	user_mention taliban assure afghans of bright future once u.s invaders leave
Wed Jun 13 07:30:18 +0000 2018	0	user_mention pine nuts export protocol signed with china afghan pine nuts will be exported to chinese markets under a protocol signed
Wed Jun 13 07:30:53 +0000 2018	1	afghan taliban receive the first comedy award
Wed Jun 13 07:32:12 +0000 2018	0	fact check this video is recorded when mullah nazir group of taliban attacked ptm peaceful protesters while army
Wed Jun 13 07:32:28 +0000 2018	1	taliban assure afghans of bright future once u.s invaders leave
Wed Jun 13 07:32:29 +0000 2018	1	taliban assure afghans of bright future once us leave
Wed Jun 13 07:33:08 +0000 2018	1	se below free justice about which
Wed Jun 13 07:33:10 +0000 2018	1	user_mention user_mention plus isis taliban did just as many of not more war crimes does that make islam wrong lmao
Wed Jun 13 07:33:11 +0000 2018	1	the american officials truly believe in a peaceful end to the afghan imbroglio
Wed Jun 13 07:33:51 +0000 2018	0	this homosexual man was also mufti of afghan war
Wed Jun 13 07:34:18 +0000 2018	1	taliban offers direct talks with united states to end the conflict in afghanistan taliban unitedstates
Wed Jun 13 07:34:21 +0000 2018	1	new dynamism sweeping asia post pakafghan
Wed Jun 13 07:34:33 +0000 2018	0	canada pays nothing except the lives lost fighting alongside the americans in afghan thats nothing
Wed Jun 13 07:35:00 +0000 2018	0	eastern afghan deputy governor killed by taliban khalil humam
Wed Jun 13 07:35:06 +0000 2018	1	user_mention shared history india and pakistan celebrated today in islamabad meanwhile
Wed Jun 13 07:35:19 +0000 2018	0	check here viral news fox news taliban prisoners exploit release loophole with fake medical claims
Wed Jun 13 07:35:20 +0000 2018	1	supreme leader of taliban mullah hebatullah akhundzada has offered to directly negotiate with the
Wed Jun 13 07:35:27 +0000 2018	1	user_mention the afghan spinners would have been delighted to meet a legend
Wed Jun 13 07:36:29 +0000 2018	1	taliban assure afghans of bright future once u.s invaders leave
Wed Jun 13 07:36:32 +0000 2018	1	taliban assure afghans of bright future once u.s invaders leave
Wed Jun 13 07:37:11 +0000 2018	1	taliban assure afghans of bright future once u.s invaders leave
Wed Jun 13 07:37:21 +0000 2018	0	even taliban do not trust taliban leader offers direct talks with u.s
Wed Jun 13 07:37:26 +0000 2018	1	user_mention new dynamism sweeping asia post pakafghan
Wed Jun 13 07:37:52 +0000 2018	0	user_mention nigerian singer wife rants about those sliding into his dm ajegunleborn music taliban wife
Wed Jun 13 07:37:53 +0000 2018	1	taliban assure afghans of bright future once u.s invaders leave
Wed Jun 13 07:37:55 +0000 2018	1	taliban assure afghans of bright future
Wed Jun 13 07:38:07 +0000 2018	1	user_mention these afghannazi minions never fail to foolishly justify ghanis actions
Wed Jun 13 07:38:52 +0000 2018	0	user_mention expelling american other foreign forces from afghanistan is the ultimate goal of taliban
Wed Jun 13 07:39:04 +0000 2018	1	user_mention taliban leader hibatullah akhunzadah in his eid message has praised the successes in the battle against american and other
Wed Jun 13 07:39:36 +0000 2018	1	we expecting weather like this in bangalore time to take shelter with the afghan players
Wed Jun 13 07:39:46 +0000 2018	1	user_mention urge all parties to heed the call of the afghan people
Wed Jun 13 07:40:37 +0000 2018	0	afghanistan taliban attacked a checkpost in jurm district of badakhshan govt soldiers killed
Wed Jun 13 07:40:38 +0000 2018	1	user_mention taliban assure afghans of bright future
Wed Jun 13 07:40:52 +0000 2018	1	user_mention a very impressive rise of afghan cricket and the motivation behind their game irresistible rise of
Wed Jun 13 07:41:00 +0000 2018	0	user_mention user_mention retarded mind cant be cured easily so you would have been here to defend their firing upon
Wed Jun 13 07:41:04 +0000 2018	1	kohistan district fully cleared of taliban
Wed Jun 13 07:41:09 +0000 2018	1	afghanistan could be a next destination for donaldtrump after historic trumpkimsummit as talibans top leader
Wed Jun 13 07:41:23 +0000 2018	1	the taliban on wednesday assured afghans of a bright future
Wed Jun 13 07:42:11 +0000 2018	1	taliban assure afghans of bright future once u.s leave
Wed Jun 13 07:42:27 +0000 2018	0	user_mention keep exposing real face of taliban khan niazi he is not qualified for prime minister imrankhanexposed imrankhan
Wed Jun 13 07:43:02 +0000 2018	1	user_mention he is talking about the pushtuns justice system the jirga which is no doubt best for most of the people
Wed Jun 13 07:43:28 +0000 2018	0	user_mention afghanistan kohistan security personnel killed as district falls to taliban again
Wed Jun 13 07:43:38 +0000 2018	1	taliban assure afghans of bright future once u.s invaders leave
Wed Jun 13 07:43:39 +0000 2018	1	taliban assure afghans of bright future once u.s invaders leave
Wed Jun 13 07:43:48 +0000 2018	0	google trends science and technology news taliban kill afghan district governor despite truce
Wed Jun 13 07:44:08 +0000 2018	0	user_mention afghanistan sayyad nearly security personnel have been missing after taliban militants attacked parts of the
Wed Jun 13 07:44:16 +0000 2018	1	ethereum adds value to the life of citizens in to inspire cti
Wed Jun 13 07:44:26 +0000 2018	0	user_mention die usa haben die taliban im kampf gegen die sovjets und saddam im kampf gegen den iran finanziert
Wed Jun 13 07:44:30 +0000 2018	0	did this muppet just quote an aussie anti china taliban
Wed Jun 13 07:44:43 +0000 2018	0	user_mention these ptm swines do not deserve peace they need taliban again on their territory to slaughter them
Wed Jun 13 07:45:05 +0000 2018	1	user_mention college student shot by taliban in graduates with honors
Wed Jun 13 07:45:06 +0000 2018	1	user_mention she is my hero fatemahqaderyan an afghan dreamer you made me cry i salute your courage and resilience and i am so
Wed Jun 13 07:45:11 +0000 2018	1	dont miss your last chance to see thebreadwinner
Wed Jun 13 07:45:47 +0000 2018	1	taliban assures afghans of bright future once us invaders leave
Wed Jun 13 07:45:59 +0000 2018	1	taliban assure afghans of bright future once us policeman stands guard near the site of a
Wed Jun 13 07:46:00 +0000 2018	1	taliban assure afghans of bright future once us policeman stands guard near the site of a
Wed Jun 13 07:46:02 +0000 2018	0	user_mention why are you abusing indian brahmins is an afghan pathan surname your ancestors were afghans who invaded
Wed Jun 13 07:46:30 +0000 2018	1	last week us stated that they are ready to talks with the they will not do direct talks
Wed Jun 13 07:46:39 +0000 2018	0	user_mention user_mention user_mention user_mention army taliban no difference between them
Wed Jun 13 07:46:41 +0000 2018	1	chief of army staff coas general qamar javed bajwa on tuesday welcomed recent
Wed Jun 13 07:46:43 +0000 2018	1	very interesting i used to be a serious couch surfer and had amazing experience but im surprised to know that
Wed Jun 13 07:46:53 +0000 2018	1	media tycoon of user_mention already has a strong opinion about the next afghan elections user_mention is the main
Wed Jun 13 07:47:04 +0000 2018	1	taliban assure afghans of bright future once u.s invaders leave
Wed Jun 13 07:47:44 +0000 2018	0	user_mention these afghan foreign students were arrested in islamabad at a ptm event for raising antipakistan slogans afghans
Wed Jun 13 07:47:53 +0000 2018	0	a complain from user_mention the user_mention on part of the afghan authorities behaviour the impact of
Wed Jun 13 07:47:57 +0000 2018	1	user_mention true
Wed Jun 13 07:48:05 +0000 2018	1	fyi user_mention unless were now completely okay with the taliban attacking civilians
Wed Jun 13 07:48:23 +0000 2018	0	sad that they are in the way of their favoured pipeline route then
Wed Jun 13 07:48:25 +0000 2018	1	taliban assure afghans of bright future once u.s leave news feedly
Wed Jun 13 07:49:00 +0000 2018	1	taliban assure afghans of bright future once u.s invaders leave
Wed Jun 13 07:49:02 +0000 2018	0	we should stop treating dubai as a liberal open nation and call it what it is an islamic nation with covert
Wed Jun 13 07:49:03 +0000 2018	0	its happening again it started all over again people starting to talk shit about former fata just because
Wed Jun 13 07:49:10 +0000 2018	0	so this is the vehicle that was attacked in quetta earlier today the passengers were reportedly policemen
Wed Jun 13 07:49:16 +0000 2018	1	taliban assure afghans of bright future once u.s invaders leave
Wed Jun 13 07:49:31 +0000 2018	1	user_mention cream baby afghan blanket baby gift new etsymntt babyshower atsocialmedia
Wed Jun 13 07:49:37 +0000 2018	0	user_mention its happening again it started all over again people starting to talk shit about former fata just because imran khan
Wed Jun 13 07:49:44 +0000 2018	1	user_mention fyi user_mention unless were now completely okay with the taliban attacking civilians
Wed Jun 13 07:49:51 +0000 2018	0	taliban killed jirgah leaders where ever they went they didnt spare anyone because jirgah was the only thing
Wed Jun 13 07:49:56 +0000 2018	1	user_mention good to stay hopeful as noted in the crisis group statement
Wed Jun 13 07:49:59 +0000 2018	1	taliban assure afghans of bright future once u.s invaders leave
Wed Jun 13 07:50:01 +0000 2018	1	this is truly historic moment afghanistancan afghanistan afghan
Wed Jun 13 07:50:07 +0000 2018	1	editor at user_mention thinks peace militias who have fought taliban are taliban
Wed Jun 13 07:50:21 +0000 2018	1	user_mention okay
Wed Jun 13 07:50:37 +0000 2018	1	taliban assure afghans of bright future once u.s invaders leave
Wed Jun 13 07:50:44 +0000 2018	0	user_mention canada pays nothing except the lives lost fighting alongside the americans in afghan thats nothing
Wed Jun 13 07:50:50 +0000 2018	1	user_mention user_mention ptm was under attack from good taliban aka peace committee is well documented even dg ispr
Wed Jun 13 07:50:54 +0000 2018	0	dump it please we all know pml is a symbol of democracy and resistance
Wed Jun 13 07:51:08 +0000 2018	1	gibi durmuyor taliban emo_pos
Wed Jun 13 07:51:09 +0000 2018	0	user_mention jajajaja no seas taliban
Wed Jun 13 07:51:11 +0000 2018	1	user_mention user_mention user_mention ptm was under attack from good taliban aka peace committee is well documented even dg ispr pointed
Wed Jun 13 07:51:13 +0000 2018	0	user_mention at least people killed across afghanistan
Wed Jun 13 07:51:30 +0000 2018	1	taliban assure afghans of bright future once us
Wed Jun 13 07:51:33 +0000 2018	0	refworld more than afghan schoolgirls hospitalized for suspected poisoning afghanistan
Wed Jun 13 07:51:35 +0000 2018	0	refworld six afghan soldiers wounded in kabul bomb attack afghanistan
Wed Jun 13 07:51:36 +0000 2018	1	refworld schools to reopen in afghan district after deal reached with taliban afghanistan
Wed Jun 13 07:51:39 +0000 2018	0	refworld at least afghan troops killed in taliban attacks afghanistan
Wed Jun 13 07:51:47 +0000 2018	0	refworld six afghan civilians said killed in attack in western province afghanistan
Wed Jun 13 07:52:05 +0000 2018	0	refworld afghan president vows no weakening of democratic process after deadly blast afghanistan
Wed Jun 13 07:52:07 +0000 2018	0	refworld eastern afghan deputy governor killed by taliban afghanistan
Wed Jun 13 07:52:19 +0000 2018	0	refworld three killed when afghan children set off unexploded mortar afghanistan
Wed Jun 13 07:52:23 +0000 2018	1	user_mention user_mention please do read this and let me know if it makes sense
Wed Jun 13 07:52:24 +0000 2018	0	refworld afghan police kill suicide bomber in kabul afghanistan
Wed Jun 13 07:52:35 +0000 2018	0	refworld dozen afghan security personnel killed in taliban attacks afghanistan
Wed Jun 13 07:52:36 +0000 2018	0	refworld hundreds of schools closed amid fighting in afghan province afghanistan
Wed Jun 13 07:52:48 +0000 2018	1	user_mention afghanistan creat history by beating bangladesh to grab a clean sweep win in t20i series what a historical moment for
Wed Jun 13 07:53:08 +0000 2018	1	taliban assure afghans of bright future once u.s invaders leave via user_mention
Wed Jun 13 07:53:10 +0000 2018	1	user_mention chief of army staff coas general qamar javed bajwa on tuesday welcomed recent in afghanistan in a
Wed Jun 13 07:53:17 +0000 2018	0	thieves and robbers of afghan national archives
Wed Jun 13 07:53:18 +0000 2018	1	user_mention top afghan general said that more than
Wed Jun 13 07:53:21 +0000 2018	1	top leader hebatullah akhundzada offered direct talks with united states to resolve ongoing conflict in afg
Wed Jun 13 07:53:22 +0000 2018	1	user_mention hes a survivor
Wed Jun 13 07:53:34 +0000 2018	0	icymi user_mention argues that any new us strategy against the islamicstate in afghanistan will have to
Wed Jun 13 07:53:43 +0000 2018	1	hand crochet baby ripple blanket or afghan in by knittingtopia atsocialmedia
Wed Jun 13 07:54:01 +0000 2018	0	one of my irls made a racist joke abt an afghan muslim girl sis ur white is showing
Wed Jun 13 07:54:12 +0000 2018	1	taliban assure afghans of bright future once u.s invaders leave
Wed Jun 13 07:54:17 +0000 2018	1	user_mention for afghan diaspora in pakistan as well as potential pakistani supporters
Wed Jun 13 07:54:23 +0000 2018	1	taliban assure afghans of bright future once u.s invaders leave
Wed Jun 13 07:54:51 +0000 2018	0	user_mention user_mention abay bhai ka elections ma sher afghan na case kia tha imran ka khilaaf issi
Wed Jun 13 07:54:53 +0000 2018	1	taliban and army are two sides of the same coin dude is not a propaganda but reality
Wed Jun 13 07:54:59 +0000 2018	1	user_mention hand crochet baby ripple blanket or afghan in by knittingtopia atsocialmedia tweetuk
Wed Jun 13 07:55:33 +0000 2018	0	user_mention dying afghan refugee held on nauru will not be allowed to come to australia for palliative denies
Wed Jun 13 07:55:41 +0000 2018	0	user_mention why is tht every person who is anti pakistan has a foreign family british national
Wed Jun 13 07:55:49 +0000 2018	1	hahaha my director goes to me if england was playing the taliban
Wed Jun 13 07:55:53 +0000 2018	1	respected user_mention what are the reasons behind the prolonged delay in distribution of acc cards to newly
Wed Jun 13 07:56:07 +0000 2018	0	user_mention depois o taliban destruindo a imagem de budas no que radicalismo e desrespeito a
Wed Jun 13 07:56:14 +0000 2018	0	user_mention user_mention user_mention user_mention ptm is anti amman committee
Wed Jun 13 07:56:24 +0000 2018	1	user_mention we cannot skip it your party has a long track record of putting candidates up who are basically
Wed Jun 13 07:56:25 +0000 2018	0	taliban kill governor in attack despite
Wed Jun 13 07:56:29 +0000 2018	1	taliban assure afghans of bright future
Wed Jun 13 07:56:45 +0000 2018	0	quaid azam bhai theyre the victims of violence asking the soldiers to stop the armed taliban goons
Wed Jun 13 07:57:08 +0000 2018	0	user_mention what else a weak side can do you arrest their peaceful protestors in islamabad
Wed Jun 13 07:57:16 +0000 2018	1	first time is always special
Wed Jun 13 07:57:26 +0000 2018	1	chief of army staff coas general qamar javed bajwa on tuesday welcomed recent in
Wed Jun 13 07:57:30 +0000 2018	1	huhu qt qt engee
Wed Jun 13 07:57:34 +0000 2018	1	insafpk chmsarwar army chief gen bajwas visit to afghanistan is a ray of hope for peace in the region
Wed Jun 13 07:57:38 +0000 2018	1	taliban assure afghans of bright future once u.s invaders leave reuters
Wed Jun 13 07:57:59 +0000 2018	1	user_mention hey glad to see back arabic is a very complicated language and most things are lost in
Wed Jun 13 07:58:31 +0000 2018	0	half expecting a terrorist nuclear unless we stay in and grow the eu its likely
Wed Jun 13 07:58:32 +0000 2018	0	user_mention quaid azam bhai theyre the victims of violence asking the soldiers to stop the armed taliban goons
Wed Jun 13 07:58:48 +0000 2018	1	user_mention wow
Wed Jun 13 07:58:51 +0000 2018	1	rashid khan may be the most famous afghan alive
Wed Jun 13 07:58:52 +0000 2018	0	user_mention user_mention or muja koi video dekao ya picture jis ma ali wazir na army per fire keya ho apto
Wed Jun 13 07:58:53 +0000 2018	1	exafghan president karzai urges germany to mediate peace
Wed Jun 13 07:58:59 +0000 2018	1	user_mention user_mention user_mention user_mention hindu taliban hota to ye freedom of expression nahi hoti jo tum is tarah enjoy kar rahe ho
Wed Jun 13 07:59:04 +0000 2018	1	taliban assure afghans of bright future once u.s invaders leave
Wed Jun 13 07:59:07 +0000 2018	0	yeah but hey why bother checking your facts when the other version about the violent pashtoons and ptm workers
Wed Jun 13 07:59:08 +0000 2018	1	afghanistan kohistan district of badakhshan was fully cleared of taliban
Wed Jun 13 07:59:29 +0000 2018	0	look at the recruitment of reefer madness costing taxpayers that ban science knowledge following taliban
Wed Jun 13 07:59:53 +0000 2018	1	assure afghans of bright future once u.s invaders
Wed Jun 13 08:00:07 +0000 2018	1	user_mention and today an official eid statement from the taliban they will only engage in dialogue in direct talks with
Wed Jun 13 08:00:17 +0000 2018	0	does the koran promote violence hh younus algohar answers a question posed by mr singh
Wed Jun 13 08:00:23 +0000 2018	1	the taliban is the worst great heroin though
Wed Jun 13 08:00:49 +0000 2018	0	these peace activists will now be tried under anti terrorism black laws just because they protested against
Wed Jun 13 08:00:50 +0000 2018	0	it is that hour of the day when u prove your patriotic credentials by blaming the victims the video
Wed Jun 13 08:00:52 +0000 2018	1	user_mention user_mention stop to protect and support taliban
Wed Jun 13 08:01:05 +0000 2018	1	a sense of peace has spread throughout the globe.taliban offering talks with the us must be an eye opener for
Wed Jun 13 08:01:47 +0000 2018	0	yeah but hey why bother checking your facts when the other version about the violent pashtun and ptm workers
Wed Jun 13 08:01:55 +0000 2018	1	love your commentary sir
Wed Jun 13 08:02:24 +0000 2018	1	taliban assure afghans of bright future once u.s invaders leave worldnewsposts kabul reuters the
Wed Jun 13 08:02:25 +0000 2018	1	user_mention user_mention in pak ptm say its good taliban aman kameeti people in afg they celebrate
Wed Jun 13 08:02:36 +0000 2018	1	user_mention queen of se swagat views like kala chashma views diyan
Wed Jun 13 08:02:45 +0000 2018	0	user_mention extreme cyclists the rapha and peaked cap no helmet lot are worse than the taliban ridden
Wed Jun 13 08:03:09 +0000 2018	0	user_mention aww sorry bloke u lost ur leg nice hatred to any religion is not good at all i condemn isis
Wed Jun 13 08:03:22 +0000 2018	1	beauty and brains
Wed Jun 13 08:03:28 +0000 2018	1	user_mention user_mention user_mention rashid khan is such a great spinner bowler and always he
Wed Jun 13 08:03:40 +0000 2018	0	we want peace afghan marchers head to kabul to denounce war and occupation coup via user_mention
Wed Jun 13 08:03:53 +0000 2018	1	user_mention user_mention hum na complaine laken army na onko protect karta raha jis tara aj good taliban ka
Wed Jun 13 08:04:21 +0000 2018	0	user_mention this is how uswest deals with you when have nuclear weapons not having signed
Wed Jun 13 08:04:25 +0000 2018	0	user_mention the taliban attack survivor of bacha khan university
Wed Jun 13 08:04:33 +0000 2018	0	user_mention it is that hour of the day when u prove your patriotic credentials by blaming the victims the video
Wed Jun 13 08:04:41 +0000 2018	0	user_mention user_mention user_mention he certainly didnt mind the human rights abuses committed by alqaeda and
Wed Jun 13 08:05:08 +0000 2018	1	user_mention ciol welcomes the governments initiative to extend the relocation scheme for afghan interpreters who served alongside
Wed Jun 13 08:05:14 +0000 2018	1	talibantroop strength surges in afghanistan despite us bombing campaign
Wed Jun 13 08:05:21 +0000 2018	0	user_mention yeah but hey why bother checking your facts when the other version about the violent pashtun and ptm workers abusing all
Wed Jun 13 08:05:34 +0000 2018	0	user_mention is it growing didnt the taliban just kill dozens of police
Wed Jun 13 08:05:42 +0000 2018	0	taliban kill afghan district governor despite truce user_mention
Wed Jun 13 08:05:43 +0000 2018	0	shameful peaceful educated politically aware pashtun youth are considered threat to violent talibanisation
Wed Jun 13 08:05:48 +0000 2018	0	shameful peaceful educated politically aware pashtun youth are considered threat to violent talibanisation
Wed Jun 13 08:06:06 +0000 2018	0	user_mention taliban killed jirgah leaders where ever they went they didnt spare anyone because jirgah was the only thing holding
Wed Jun 13 08:06:25 +0000 2018	1	user_mention warna agr punjabi hote tu seedha fire karte jabke dosri taraf se good taliban bhi shoro he lakh lanat he
Wed Jun 13 08:06:48 +0000 2018	0	wow what a turn of events the oppressed being labelled as guilty by an oppressed those weaving the narrative
Wed Jun 13 08:06:50 +0000 2018	0	user_mention dump it please we all know pml is a symbol of democracy and resistance
Wed Jun 13 08:06:56 +0000 2018	1	taliban and afghani government declare historic ceasefire ahead of muslim eid holiday
Wed Jun 13 08:06:58 +0000 2018	1	taliban assure afghans of bright future once u.s invaders leave
Wed Jun 13 08:07:07 +0000 2018	1	taliban assure afghans of bright future once u.s leave
Wed Jun 13 08:07:12 +0000 2018	1	another good read
Wed Jun 13 08:07:19 +0000 2018	0	breshna musazai survived three bullets during an attack on her university by suspected taliban insurgents but
Wed Jun 13 08:07:25 +0000 2018	0	taliban prisoners exploit release loophole with fake medical claims
Wed Jun 13 08:07:28 +0000 2018	0	taliban kills governor in n faryab province independent newspapers nigeria
Wed Jun 13 08:07:34 +0000 2018	1	user_mention peace offer from taliban leader too make it work offer direct negotiations with us
Wed Jun 13 08:07:35 +0000 2018	1	i added a video to a user_mention playlist democratic donkey samiulhaq condemn afghan peace talk he want jihad
Wed Jun 13 08:08:00 +0000 2018	1	user_mention as the taliban gains power in afghanistan
Wed Jun 13 08:08:04 +0000 2018	1	user_mention user_mention honestly she probably is a taliban sympathizer and supported and i pray to allah swt for you one day that
Wed Jun 13 08:08:06 +0000 2018	1	hand knotted kashgari runner from afghanistan width x length a
Wed Jun 13 08:08:35 +0000 2018	1	user_mention exclusive afghanistan needs more user_mention troops to help quell resurgent taliban
Wed Jun 13 08:08:53 +0000 2018	0	user_mention breshna musazai survived three bullets during an attack on her university by suspected taliban insurgents but that didnt
Wed Jun 13 08:09:05 +0000 2018	1	new post taliban assure afghans of bright future if u.s leave
Wed Jun 13 08:09:15 +0000 2018	0	user_mention you missing one thing that why rupee stay strong in zia era and musharaf era war
Wed Jun 13 08:09:32 +0000 2018	0	afghan urban development and housing minister resigns
Wed Jun 13 08:10:07 +0000 2018	1	reducing tariffs further improve sinoafghan trade ties thanking remarks to his excellency
Wed Jun 13 08:10:29 +0000 2018	0	user_mention afghan and usa air forces conducted a number of strikes on taliban and isis iskp positions in balkh baghdis and
Wed Jun 13 08:11:04 +0000 2018	1	wonderful welldone afghan girls i wish we have many such great women in pakistan too
Wed Jun 13 08:11:07 +0000 2018	0	the taliban told to leave afghanistan in an announcement marking the end of the fasting
Wed Jun 13 08:11:14 +0000 2018	0	taliban launch attacks as afghan government ceasefire starts via user_mention
Wed Jun 13 08:11:22 +0000 2018	1	australian defence forces are working in support of the development and longterm capabilities of the afghan
Wed Jun 13 08:11:28 +0000 2018	0	user_mention user_mention ptm activists are assaulting our soldiers these afghan cunts should be
Wed Jun 13 08:12:01 +0000 2018	1	user_mention i write for user_mention helmandpeacemarch could grow to be a catalyst for peace because it gives the taliban
Wed Jun 13 08:12:07 +0000 2018	0	user_mention afghan general there are a lot more taliban fighters than previously thought
Wed Jun 13 08:12:11 +0000 2018	1	user_mention same happened in i honestly think that if we are sincere with country and army then we
Wed Jun 13 08:12:40 +0000 2018	1	user_mention lets hope to see kabul without taliban and warlords
Wed Jun 13 08:13:32 +0000 2018	1	easy crochet granny square afghan pattern
Wed Jun 13 08:13:45 +0000 2018	1	user_mention peace offer
Wed Jun 13 08:13:46 +0000 2018	0	user_mention releases infographic claims killing wounding foreign forces
Wed Jun 13 08:13:49 +0000 2018	1	user_mention editor at user_mention thinks peace militias who have fought taliban are taliban
Wed Jun 13 08:14:02 +0000 2018	1	user_mention user_mention user_mention learn what sir they freed this area from taliban who were playing
Wed Jun 13 08:14:12 +0000 2018	0	destroys taliban machine gun with context and aftermath
Wed Jun 13 08:14:16 +0000 2018	1	taliban assure afghans of bright future once u.s invaders leave
Wed Jun 13 08:14:20 +0000 2018	1	taliban assure afghans of bright future
Wed Jun 13 08:14:25 +0000 2018	0	user_mention forreals like how many people remember the important lesson of the sovietafghan conflict that shit
Wed Jun 13 08:14:38 +0000 2018	1	young afghan female coders earn eth promoting new crypto projects
Wed Jun 13 08:14:52 +0000 2018	0	million afghan children face an uncertain future in iran interessante aggiornmento
Wed Jun 13 08:15:06 +0000 2018	1	user_mention easy crochet granny square afghan pattern
Wed Jun 13 08:15:12 +0000 2018	0	user_mention user_mention user_mention thats completely ridiculous obama gave money to the taliban for a deserter
Wed Jun 13 08:15:36 +0000 2018	0	user_mention user_mention the destruction of isis destruction of taliban meeting with nk weapons sales to
Wed Jun 13 08:15:41 +0000 2018	1	taliban assure afghans of bright future once u.s invaders leave
Wed Jun 13 08:15:43 +0000 2018	0	user_mention user_mention nonsense they are our servants who are doing a very poor job of security are in fact
Wed Jun 13 08:15:59 +0000 2018	0	user_mention user_mention forreals like how many people remember the important lesson of the sovietafghan conflict that shit or
Wed Jun 13 08:16:10 +0000 2018	0	pitiable now
Wed Jun 13 08:16:13 +0000 2018	0	user_mention flash at least army soldiers were killed in the taliban attack this morning on a checkpoint in jurm district of
Wed Jun 13 08:16:14 +0000 2018	1	user_mention a wall of dream of every afghan mural by artlords and mowen
Wed Jun 13 08:16:25 +0000 2018	0	user_mention user_mention afghan war
Wed Jun 13 08:16:44 +0000 2018	1	user_mention mujeeb is wonderful super talented it was unfortunate he got injured but we are very happy to have him with us
Wed Jun 13 08:16:51 +0000 2018	1	user_mention reducing tariffs further improve sinoafghan trade ties thanking remarks to his excellency
Wed Jun 13 08:17:23 +0000 2018	1	would be better if they stopped entirely
Wed Jun 13 08:17:29 +0000 2018	1	user_mention user_mention commie nazi party just like the taliban maggots
Wed Jun 13 08:17:48 +0000 2018	1	user_mention supreme leader hibatullah akhundzada calls for direct negotiations with unitedstates to
Wed Jun 13 08:17:51 +0000 2018	1	pakistans reprehensible treatment of failure to protect its minorities is one of its greatest failings
Wed Jun 13 08:18:08 +0000 2018	0	the taliban made war are they showing they can make peace user_mention
Wed Jun 13 08:18:29 +0000 2018	0	user_mention afghan skipper asghar stanikzai in prematch pc today we nervous it is the first time i have heard this
Wed Jun 13 08:18:40 +0000 2018	1	afghan coach phil simmons dont mind grass on pitch have seen these spinners rashid co turn on green tops
Wed Jun 13 08:18:53 +0000 2018	0	afghanistan childrape case shocks herat province user_mention
Wed Jun 13 08:18:57 +0000 2018	1	taliban assure afghans of bright future once u.s invaders leave
Wed Jun 13 08:19:05 +0000 2018	1	user_mention soldiers are our servants who are doing a very poor job of security are in fact supporting taliban
Wed Jun 13 08:19:12 +0000 2018	0	user_mention just watch the video completely.good taliban were killing the people while these armymen were
Wed Jun 13 08:19:17 +0000 2018	1	user_mention user_mention very happy to see this post especialy being an msdian.really hoping that you will
Wed Jun 13 08:19:43 +0000 2018	0	warnings and lessons years after and the afghan invasion richard m ebeling via user_mention
Wed Jun 13 08:19:46 +0000 2018	1	user_mention user_mention the sjw taliban are truly in control of the cultural elite one bright light great literature
Wed Jun 13 08:20:08 +0000 2018	0	user_mention user_mention user_mention did you ask obama to resign when he gave billions to iran for nothing
Wed Jun 13 08:20:48 +0000 2018	0	should stop trying to act when you are not
Wed Jun 13 08:20:51 +0000 2018	0	fox news taliban prisoners exploit release loophole with fake medical claims
Wed Jun 13 08:20:52 +0000 2018	1	taliban assure afghans of bright future once us invaders leave
Wed Jun 13 08:21:10 +0000 2018	0	user_mention user_mention us is stuck in afghanistan for years years the taliban controls of
Wed Jun 13 08:21:23 +0000 2018	0	user_mention ethnonationalism threatens afghanistan and the of ethnonationalists
Wed Jun 13 08:21:33 +0000 2018	1	skipper stanikzai banking on experience to challenge
Wed Jun 13 08:21:35 +0000 2018	0	user_mention id much prefer no speculation whatsoever for most and i cant pretend that im above this its
Wed Jun 13 08:22:15 +0000 2018	0	the dumbest dog in the world is the afghan hounds
Wed Jun 13 08:22:25 +0000 2018	1	afghan special immigrant visa siv holders and families enter us in high numbers via user_mention
Wed Jun 13 08:23:03 +0000 2018	1	inspiring story of the day us
Wed Jun 13 08:23:37 +0000 2018	0	user_mention afghan urban development and housing minister resigns
Wed Jun 13 08:24:51 +0000 2018	1	taliban leader hibatullah akhundzada offers direct peace negotiations to us
Wed Jun 13 08:25:00 +0000 2018	0	user_mention taliban launch attacks as afghan government ceasefire
Wed Jun 13 08:25:08 +0000 2018	0	have you tried the afghan burger in delhi its nothing like what youd
Wed Jun 13 08:25:13 +0000 2018	0	user_mention n years ur source of history there was no taliban by the end of reemerged only when ur
Wed Jun 13 08:25:17 +0000 2018	1	taliban supreme leader offers direct negotiations with the united states
Wed Jun 13 08:25:45 +0000 2018	0	afghanistan talibans idea of a ceasefire afghan soldiers killed and more wounded in taliban
Wed Jun 13 08:26:04 +0000 2018	1	real peace in afg can only be achieved by removing fundamental obstacles on the road to peace seeds that
Wed Jun 13 08:26:24 +0000 2018	1	afghan skipper stanikzai banking on experience to challenge india in debut test
Wed Jun 13 08:26:27 +0000 2018	1	user_mention afghan skipper stanikzai banking on experience to challenge india in debut test
Wed Jun 13 08:26:38 +0000 2018	1	afghanistan taliban assure afghans of bright future once u.s invaders leave
Wed Jun 13 08:26:41 +0000 2018	1	congratulations to the team irsatwork
Wed Jun 13 08:27:27 +0000 2018	0	taliban launch attacks as afghan government ceasefire starts
Wed Jun 13 08:27:30 +0000 2018	0	taliban launch attacks as afghan government ceasefire starts
Wed Jun 13 08:27:37 +0000 2018	1	user_mention congratulations to the team irsatwork
Wed Jun 13 08:28:05 +0000 2018	0	i am fire the afghan whigs
Wed Jun 13 08:28:28 +0000 2018	0	shame
Wed Jun 13 08:28:34 +0000 2018	0	user_mention taliban prisoners exploit release loophole with fake medical claims
Wed Jun 13 08:28:44 +0000 2018	1	user_mention afghanistan taliban assure afghans of bright future once u.s invaders leave
Wed Jun 13 08:29:00 +0000 2018	0	user_mention afghanistan talibans idea of a ceasefire afghan soldiers killed and more wounded in taliban attacks
Wed Jun 13 08:29:05 +0000 2018	1	user_mention taliban leader hibatullah akhundzada offers direct peace negotiations to us
Wed Jun 13 08:29:06 +0000 2018	0	user_mention afghanistan childrape case shocks herat province user_mention
Wed Jun 13 08:29:13 +0000 2018	1	user_mention wishing his excellency minister user_mention all the best in his future endeavours following his resignation as the
Wed Jun 13 08:29:52 +0000 2018	1	user_mention afg talents r making history worldwide proud of you
Wed Jun 13 08:30:04 +0000 2018	1	user_mention user_mention user_mention user_mention user_mention buddhist monks planned so that they can frame peaceful
Wed Jun 13 08:30:17 +0000 2018	1	cricket afghanistan not nervous ahead of realising test dream
Wed Jun 13 08:30:20 +0000 2018	0	user_mention user_mention koi aal waly smugglers hn border fencing se en ka business htm ho gya hai
Wed Jun 13 08:30:27 +0000 2018	0	user_mention user_mention user_mention user_mention when you know nothing then better to remain silent you r
Wed Jun 13 08:30:38 +0000 2018	1	taliban assure afghans of bright future once us
Wed Jun 13 08:30:46 +0000 2018	1	real peace in afg can only be achieved by removing fundamental obstacles on the roads to peace seeds that
Wed Jun 13 08:30:56 +0000 2018	1	user_mention user_mention afghanistan researcher horia mosadiq tells former afghan president karzai peace process even
Wed Jun 13 08:31:01 +0000 2018	1	afghan expresident hopes for permanent peace
Wed Jun 13 08:31:06 +0000 2018	0	the civilmilitary divide extends all the way to the afghan battlefield
Wed Jun 13 08:31:17 +0000 2018	1	taliban assure afghans of bright future once us
Wed Jun 13 08:31:29 +0000 2018	0	deutschland ist schuld wenn die taliban zulauf bekomm zdf haben nach der abschiebung keine
Wed Jun 13 08:31:35 +0000 2018	1	user_mention taliban assure afghans of bright future once us
Wed Jun 13 08:31:49 +0000 2018	1	its time pakistan engage the majority ethnic groups and their representatives only dealing with pashtuns was our
Wed Jun 13 08:31:59 +0000 2018	0	user_mention one of the most awaited days in afghan cricket is just days away indvsafg afgvind historictest
Wed Jun 13 08:32:13 +0000 2018	1	taliban assure afghans of bright future once u.s leave
Wed Jun 13 08:32:19 +0000 2018	0	user_mention user_mention user_mention user_mention why history before eyes of the world buddhist monasteries were destroyed in
Wed Jun 13 08:32:43 +0000 2018	1	user_mention mohammad nabi says to afghan who love me retweet my pic in u want
Wed Jun 13 08:33:19 +0000 2018	0	day of govt ceasefire in attack on military post in badakhshan province left soldiers
Wed Jun 13 08:33:44 +0000 2018	0	eine unzahl wertvoller schriften und lagerte in timbuktu die waren in gefahr
Wed Jun 13 08:33:46 +0000 2018	0	user_mention day of govt ceasefire in attack on military post in badakhshan province left soldiers dead
Wed Jun 13 08:33:55 +0000 2018	1	customs authorities seize foreign currency worth of rs crore from an afghan national at kochi international airport
Wed Jun 13 08:34:07 +0000 2018	1	afghan skipper stanikzai banking on experience to challenge india in debut test
Wed Jun 13 08:34:09 +0000 2018	0	user_mention user_mention these areas police also criminal you dont know bb think taliban was better for them
Wed Jun 13 08:34:11 +0000 2018	0	user_mention this is absolutely wrong depiction of what ptm is contrary to your perception
Wed Jun 13 08:34:57 +0000 2018	1	user_mention and for three years you have driven it relentlessly great work i know many who will quietly say a for
Wed Jun 13 08:35:06 +0000 2018	0	user_mention user_mention user_mention user_mention taliban killing in pak
Wed Jun 13 08:35:23 +0000 2018	0	user_mention pine nuts export protocol signed with china mof by parwez karokhil on june kabul pajhwok emo_neg afghan pine nuts will
Wed Jun 13 08:35:25 +0000 2018	0	user_mention speak of the devil user_mention
Wed Jun 13 08:35:29 +0000 2018	0	user_mention user_mention user_mention ptm activists are assaulting our soldiers these afghan cunts should be dealt severely
Wed Jun 13 08:35:39 +0000 2018	0	user_mention eine unzahl wertvoller schriften und lagerte in timbuktu die waren in gefahr
Wed Jun 13 08:35:51 +0000 2018	0	user_mention how come they learned from nonsense
Wed Jun 13 08:36:19 +0000 2018	1	user_mention user_mention reality is the houthis are the ones trying to save yemen from saudi uae sponsored lqaeda
Wed Jun 13 08:36:40 +0000 2018	1	yes and we must apologize to maulana abdul kalam azad for promoting progressive education
Wed Jun 13 08:36:48 +0000 2018	1	most powerfull quetion of this historical match is how to play indian batman against spin of afghan user_mention
Wed Jun 13 08:36:54 +0000 2018	0	these players of afghanistan can create trouble for india in historic indvafg test starting
Wed Jun 13 08:37:08 +0000 2018	1	user_mention even based solely on the psr report you shared
Wed Jun 13 08:37:48 +0000 2018	0	what type of nonsense is this
Wed Jun 13 08:37:51 +0000 2018	0	user_mention user_mention user_mention this video is recorded when mullah nazir group of taliban attacked ptm
Wed Jun 13 08:37:59 +0000 2018	0	now even afghans are adopting this pathetic western gender war narrative r and r
Wed Jun 13 08:38:09 +0000 2018	0	on aljazeera imrankhan condemn taliban as on bbc hardtalk he wants to establish taliban like
Wed Jun 13 08:38:32 +0000 2018	1	user_mention user_mention user_mention user_mention why poke into others matters when you have full on taliban
Wed Jun 13 08:38:46 +0000 2018	1	user_mention customs authorities seize foreign currency worth of rs crore from an afghan national at kochi international airport
Wed Jun 13 08:38:50 +0000 2018	0	user_mention afghanistan qalaizal local policemen killed in taliban assault
Wed Jun 13 08:39:19 +0000 2018	1	paxful expands builtwithbitcoin initiative with scholarship program for afghan crypto news
Wed Jun 13 08:39:26 +0000 2018	0	ive seen some poor defence in my time
Wed Jun 13 08:39:37 +0000 2018	1	college student shot by taliban in graduates with honors
Wed Jun 13 08:39:46 +0000 2018	0	user_mention user_mention this is foolish of govt to announce ceasefire in ramzan indian govt did the same mistake in kashmir they
Wed Jun 13 08:40:20 +0000 2018	1	this could one of a kind story
Wed Jun 13 08:40:24 +0000 2018	0	at least of the youngsters held at adiala jail on serious charges inlcuding sedition are enrolled in
Wed Jun 13 08:40:32 +0000 2018	1	user_mention inspiring story of the day us
Wed Jun 13 08:40:35 +0000 2018	1	what type of nonsense is this someone plz tell me he could have said every player is good competitive bt
Wed Jun 13 08:40:43 +0000 2018	1	user_mention user_mention india is helping them from last or years before that afghan team was use to play even
Wed Jun 13 08:40:53 +0000 2018	1	data gathered by daily times shows that most of these youngsters hail from pashtunpopulated areas of balochistan
Wed Jun 13 08:41:05 +0000 2018	1	taliban assure afghans of bright future once us
Wed Jun 13 08:41:16 +0000 2018	0	user_mention user_mention this is the video from wanaattack the unarmed ptm protesters were fired at by the
Wed Jun 13 08:41:19 +0000 2018	1	user_mention data gathered by daily times shows that most of these youngsters hail from pashtunpopulated areas of balochistan
Wed Jun 13 08:41:33 +0000 2018	1	user_mention its time pakistan engage the majority ethnic groups and their representatives only dealing with pashtuns was our
Wed Jun 13 08:41:40 +0000 2018	0	user_mention this video is recorded when mullah nazir group of taliban attacked ptm peaceful protesters while
Wed Jun 13 08:41:41 +0000 2018	0	user_mention user_mention user_mention nonsense they are our servants who are doing a very poor job of security are in fact
Wed Jun 13 08:42:16 +0000 2018	0	ptm is the biggest scam in our history
Wed Jun 13 08:42:19 +0000 2018	0	on said pakistanarmy went into waziristan to bomb villages at the behest of us i
Wed Jun 13 08:42:30 +0000 2018	1	highly accomplished individuals like habib kakar
Wed Jun 13 08:42:32 +0000 2018	1	user_mention this could one of a kind story
Wed Jun 13 08:42:33 +0000 2018	1	taliban assure afghans of bright future once u.s leave american future news
Wed Jun 13 08:42:53 +0000 2018	1	user_mention highly accomplished individuals like habib kakar
Wed Jun 13 08:43:01 +0000 2018	1	user_mention what type of nonsense is this someone plz tell me he could have said every player is good competitive bt every
Wed Jun 13 08:43:57 +0000 2018	1	user_mention user_mention those okay with taliban or for their convenience
Wed Jun 13 08:44:20 +0000 2018	0	user_mention on aljazeera imrankhan condemn taliban as on bbc hardtalk he wants to establish taliban like system in
Wed Jun 13 08:44:24 +0000 2018	0	user_mention user_mention user_mention this is the video from wanaattack the unarmed ptm protesters were fired at by the
Wed Jun 13 08:44:27 +0000 2018	0	user_mention these players of afghanistan can create trouble for india in historic indvafg test starting tomorrow user_mention user_mention
Wed Jun 13 08:44:37 +0000 2018	1	no such thing as a bright future where islam rules take iran for example taliban assure afghans of bright
Wed Jun 13 08:44:53 +0000 2018	0	how_isee these players of afghanistan can create trouble for india in historic indvafg test starting
Wed Jun 13 08:44:55 +0000 2018	0	how_isee these players of afghanistan can create trouble for india in historic indvafg test starting
Wed Jun 13 08:44:59 +0000 2018	1	user_mention user_mention user_mention we need more of this kind of investment to boost afghan economy and to lift
Wed Jun 13 08:45:03 +0000 2018	1	user_mention bcci acting secretary user_mention i had the pleasure of meeting his excellency pres user_mention during mr
Wed Jun 13 08:45:06 +0000 2018	1	taliban assure afghans of bright future once u.s invaders leave
Wed Jun 13 08:45:11 +0000 2018	0	how_isee these players of afghanistan can create trouble for india in historic indvafg test starting
Wed Jun 13 08:45:15 +0000 2018	0	user_mention at least of the youngsters held at adiala jail on serious charges inlcuding sedition are enrolled in various
Wed Jun 13 08:45:22 +0000 2018	0	how_isee these players of afghanistan can create trouble for india in historic indvafg test starting
Wed Jun 13 08:45:39 +0000 2018	0	how_isee these players of afghanistan can create trouble for india in historic indvafg test starting
Wed Jun 13 08:45:53 +0000 2018	0	how_isee these players of afghanistan can create trouble for india in historic indvafg test starting
Wed Jun 13 08:45:54 +0000 2018	1	user_mention user_mention user_mention user_mention learn what sir they freed this area from taliban who were playing football
Wed Jun 13 08:46:03 +0000 2018	0	user_mention as afghan govt is helping user_mention cia mossad to spread terrorism and terrorists attacks on pak
Wed Jun 13 08:46:07 +0000 2018	1	user_mention trump regional foreign china great zte spy the
Wed Jun 13 08:46:10 +0000 2018	1	taliban assure afghans of bright future once u.s leave
Wed Jun 13 08:46:24 +0000 2018	1	user_mention i am sure that if take taliban on board
Wed Jun 13 08:46:36 +0000 2018	1	this is giving me life gotta love afghan clothes moment love beautiful great nature
Wed Jun 13 08:46:39 +0000 2018	1	afghanistan bright future after us taliban to afghans via user_mention
Wed Jun 13 08:46:56 +0000 2018	0	user_mention these right winger hindutva brigade will destroy india
Wed Jun 13 08:47:32 +0000 2018	1	security forces committed to armistice with taliban moi spokesman danish
Wed Jun 13 08:47:54 +0000 2018	1	user_mention user_mention user_mention no thanks
Wed Jun 13 08:47:56 +0000 2018	0	afghan safir should mind his own bloody business apnay logon ka miyar e zindagi behter karay pakistan ka mama q
Wed Jun 13 08:47:59 +0000 2018	1	user_mention lets also note that the regan administration regan being the god of the gop armed and trained
Wed Jun 13 08:48:05 +0000 2018	0	taliban insurgents kill district governor despite ceasefire agreement
Wed Jun 13 08:48:09 +0000 2018	1	user_mention we should help americans to bring taliban on talk table but keep agenda in front of
Wed Jun 13 08:48:12 +0000 2018	1	brief history of delhis baghebedil and a beloved afghan poet
Wed Jun 13 08:48:14 +0000 2018	0	user_mention afghan general there are a lot more taliban fighters than previously thought
Wed Jun 13 08:48:20 +0000 2018	1	ptdr la on a un champion
Wed Jun 13 08:48:28 +0000 2018	1	user_mention user_mention i wish marvi was in place of that woman the taliban would have enjoyed more with your
Wed Jun 13 08:48:35 +0000 2018	1	afghanistan the taliban stated that it will only negotiate peace after us and nato forces withdraw from
Wed Jun 13 08:48:55 +0000 2018	1	to share this from my etsy shop lacy crochet baby afghan
Wed Jun 13 08:49:12 +0000 2018	0	user_mention until americans eliminate these terrorists and this time we must keep asking these
Wed Jun 13 08:49:18 +0000 2018	1	user_mention lmao i literally dress like that too jdjdjdjd my precious afghan twin
Wed Jun 13 08:49:36 +0000 2018	1	to share this from my etsy shop chenille crochet baby blanket
Wed Jun 13 08:49:46 +0000 2018	0	user_mention afghan protesters are marching hundreds of kilometers across the wartorn country demanding an end to the nearly
Wed Jun 13 08:49:47 +0000 2018	0	user_mention afghan taliban spox denies reports that said a nato official said there are secret negotiations going on with the
Wed Jun 13 08:49:58 +0000 2018	1	report taliban supreme leader offers direct negotiations with the united states share about war news voa
Wed Jun 13 08:50:01 +0000 2018	0	we want peace afghan marchers head to kabul to denounce war and occupation
Wed Jun 13 08:50:12 +0000 2018	0	look at this picture with the afghan akchually afghanistan oppressed pakistan till amrullah saleh
Wed Jun 13 08:50:22 +0000 2018	0	after i fuck your taliban chief renews call for direct talks with america
Wed Jun 13 08:50:28 +0000 2018	1	user_mention chief of army staff coas general qamar javed bajwa on tuesday welcomed recent in afghanistan in a
Wed Jun 13 08:50:33 +0000 2018	0	user_mention hahah yup its hard for an afghan to talk in urdu
Wed Jun 13 08:50:40 +0000 2018	0	user_mention look at this picture with the afghan akchually afghanistan oppressed pakistan till amrullah saleh
Wed Jun 13 08:50:44 +0000 2018	0	afghanistan taliban denies it is in with user_mention
Wed Jun 13 08:50:48 +0000 2018	0	kill afghan district governor despite via user_mention
Wed Jun 13 08:50:53 +0000 2018	1	if you like sweet tea and from america you are now taliban and deserve to be deported also worth less than
Wed Jun 13 08:50:58 +0000 2018	0	taliban in a statement strongly condemns american air strikes on the office of voice of shariah radio in ghazni
Wed Jun 13 08:51:00 +0000 2018	1	taliban supreme leader offers direct negotiations with the united states
Wed Jun 13 08:51:05 +0000 2018	0	taliban demonstrates resilience with afghan spring offensive
Wed Jun 13 08:51:17 +0000 2018	0	afghanistan let down and hopeless in the dark without any trace for light
Wed Jun 13 08:51:25 +0000 2018	0	user_mention afghan forces kill taliban after truce takes effect of them were pakistanis what a shame
Wed Jun 13 08:51:54 +0000 2018	1	user_mention hand crochet baby blanket or afghan with atsocialmedia tweetuk purpledognet
Wed Jun 13 08:52:08 +0000 2018	0	nope ob diktatur oder terrorist war denen schon immer egal
Wed Jun 13 08:52:13 +0000 2018	0	user_mention nah that taliban beard bdbbajfkfnbabdjfjsj
Wed Jun 13 08:52:21 +0000 2018	1	he wont play thats why youre speaking like this
Wed Jun 13 08:52:27 +0000 2018	0	taliban denies it is in with nato
Wed Jun 13 08:52:45 +0000 2018	0	user_mention user_mention dunya main jahan kahin bhi terrorism hoti hai wahan army control karti hai they should
Wed Jun 13 08:52:46 +0000 2018	1	user_mention whom you are tagging as hindutva bigots are regular citizens of india better you get this
Wed Jun 13 08:52:52 +0000 2018	0	paki journalist attacked in paris at ptm protest for exposing the people in protest wher afghan origin the
Wed Jun 13 08:53:02 +0000 2018	1	user_mention kids singing of to welcome the helmandpeacemarch participants on reaching ghazni province the
Wed Jun 13 08:53:03 +0000 2018	1	afghanistan skipper asgharstanikzai says we are determined to put our best foot
Wed Jun 13 08:53:09 +0000 2018	0	user_mention user_mention user_mention the marine a campaign managed to overturn a sentence for murdering a
Wed Jun 13 08:53:08 +0000 2018	1	gabriella hernandez of san cesareo calcio to join tehrikitaliban pakistan botsnpieces
Wed Jun 13 08:53:10 +0000 2018	1	new post taliban assure afghans of bright future once u.s leave
Wed Jun 13 08:53:14 +0000 2018	0	user_mention pashtuns are struggling to throw away the menace of taliban and the associated justice with them while ik branding
Wed Jun 13 08:53:29 +0000 2018	1	user_mention koi interest nahi but agar afghanistan main koi movement start ho aur afghan army kahe k pakistan
Wed Jun 13 08:53:30 +0000 2018	0	user_mention user_mention our afghan society is kinda dead ngl
Wed Jun 13 08:53:33 +0000 2018	1	user_mention defending taliban justice on user_mention
Wed Jun 13 08:53:38 +0000 2018	1	user_mention user_mention user_mention user_mention user_mention user_mention yes french are already involved
Wed Jun 13 08:53:52 +0000 2018	1	user_mention user_mention user_mention user_mention user_mention user_mention afghan will win for sure
Wed Jun 13 08:53:57 +0000 2018	0	user_mention user_mention user_mention user_mention against the terrorists of good taliban mincing words wont fetch you
Wed Jun 13 08:54:06 +0000 2018	0	user_mention user_mention kick these afghan fuckers out
Wed Jun 13 08:54:08 +0000 2018	1	it took many meetings and almost years and a lot of and the gift of taliban general to secure a bad deal
Wed Jun 13 08:54:12 +0000 2018	0	user_mention user_mention taliban dead govt stats or from some random youtube video
Wed Jun 13 08:54:28 +0000 2018	1	user_mention you celebrities are go8ng to make sure trump wins in thanks for your help
Wed Jun 13 08:54:30 +0000 2018	0	security forces killed in attacks in badakhshan
Wed Jun 13 08:54:33 +0000 2018	1	user_mention one former government official tells us that britain has far more control over afghan security entities than u.s
Wed Jun 13 08:54:34 +0000 2018	0	user_mention user_mention your propaganda is on false accusations you are disturbing the peace process and you
Wed Jun 13 08:54:43 +0000 2018	1	user_mention user_mention real afghans are our brothers and heroes but they dont use social media they are busy
Wed Jun 13 08:54:44 +0000 2018	0	user_mention user_mention no more good bad more double game on the land of releaseptmactivists
Wed Jun 13 08:54:54 +0000 2018	0	pakistani journalist attacked in paris at ptm protest for exposing people in protest where afghan origin the
Wed Jun 13 08:54:55 +0000 2018	1	user_mention user_mention we cannot skip it your party has a long track record of putting candidates up who are basically an
Wed Jun 13 08:54:59 +0000 2018	1	user_mention atul kochhar has been made to apologise for pointing out yrs of islamic jihad in india
Wed Jun 13 08:55:09 +0000 2018	0	gfs mom rules she was talking about some mean afghan hounds at the park and segued seamlessly into talking shit
Wed Jun 13 08:55:22 +0000 2018	0	why go to war with a country that abides by an agreement it has signed with the united states why attack a
Wed Jun 13 08:55:27 +0000 2018	1	user_mention user_mention fun fact is not even the total strength of the taliban
Wed Jun 13 08:55:28 +0000 2018	1	user_mention user_mention user_mention atul kochhar has been made to apologise for pointing out yrs of
Wed Jun 13 08:55:34 +0000 2018	1	taliban assure afghans of bright future once u.s invaders leave
Wed Jun 13 08:55:38 +0000 2018	0	day afghan refugees protest at australian funded iom concentration camp in balikpapan indonesia have
Wed Jun 13 08:55:55 +0000 2018	1	user_mention sir there is no such thing as good taliban anywhere army has learnt from its mistakes
Wed Jun 13 08:55:59 +0000 2018	0	main drought and fire r in afghan
Wed Jun 13 08:56:02 +0000 2018	1	taliban assure afghans of bright future once u.s invaders leave
Wed Jun 13 08:56:04 +0000 2018	0	deport my ass bc tea is
Wed Jun 13 08:56:09 +0000 2018	1	user_mention user_mention user_mention user_mention atul kochhar has been made to apologise for pointing out
Wed Jun 13 08:56:13 +0000 2018	0	user_mention islamic emirate afghanistan iea mujahidun destroyed a humvee belonging to afghan national army ana in andar
Wed Jun 13 08:56:25 +0000 2018	1	user_mention user_mention atul kochhar has been made to apologise for pointing out yrs of islamic jihad in
Wed Jun 13 08:56:27 +0000 2018	0	user_mention user_mention we have lost an american citizen today
Wed Jun 13 08:56:37 +0000 2018	1	cc those who pretend to support the demands of ptm releaseptmactivists
Wed Jun 13 08:57:03 +0000 2018	0	user_mention a camera drone recorded the destruction of a humvee belonging to afghan national army ana by the islamic emirate
Wed Jun 13 08:57:06 +0000 2018	0	the impact of the afghansoviet war
Wed Jun 13 08:57:30 +0000 2018	1	afghanistan the american officials truly believe in a peaceful end to the afghan imbroglio
Wed Jun 13 08:57:34 +0000 2018	0	leader mullah hebatullah akhundzada said in an eid message that the fight is to end the
Wed Jun 13 08:57:44 +0000 2018	0	a group of war criminal in the middle east on isis on taliban on boko haram on daesh on they murder innocent
Wed Jun 13 08:57:45 +0000 2018	0	user_mention no matter what the country is saudi
Wed Jun 13 08:57:54 +0000 2018	1	taliban assure afghans of bright future once u.s invaders leave
Wed Jun 13 08:58:01 +0000 2018	0	user_mention the ptm workers were arrested by islamabad police under terrorism act because they were protesting
Wed Jun 13 08:58:06 +0000 2018	1	taliban assure afghans of bright future once u.s invaders leave
Wed Jun 13 08:58:13 +0000 2018	1	user_mention obama restores trade to cuba
Wed Jun 13 08:58:24 +0000 2018	1	user_mention afghanistan skipper asgharstanikzai says we are determined to put our best foot
Wed Jun 13 08:58:31 +0000 2018	0	asking them to go act against taliban is harassing soldiers and ylh is actually the opponents of the taliban
Wed Jun 13 08:58:34 +0000 2018	1	user_mention oh well then wait a gosh darn minute
Wed Jun 13 08:58:44 +0000 2018	0	user_mention user_mention roza mujay khol lenday teri phophi yaad na karwai phir kehna ptm day abay anti
Wed Jun 13 08:58:50 +0000 2018	0	user_mention no fringe lg black white chevron
Wed Jun 13 08:59:03 +0000 2018	1	user_mention amethyst purple crocheted solid color for estate staging_holiday gift_free
Wed Jun 13 08:59:09 +0000 2018	0	user_mention the civilmilitary divide extends all the way to the afghan battlefield via user_mention
Wed Jun 13 08:59:20 +0000 2018	1	user_mention its the medias job to investigate and smash through barriers to the truth about american out of control
Wed Jun 13 08:59:28 +0000 2018	0	there are dozens of videos of mullah nazir group attacking ptm while the army is doing nothing about it but he
Wed Jun 13 08:59:30 +0000 2018	1	user_mention taliban assure afghans of bright future once u.s invaders leave
Wed Jun 13 08:59:35 +0000 2018	0	hpc renews call on taliban to debate about ongoing war with afghan clerics
Wed Jun 13 08:59:49 +0000 2018	0	user_mention asking them to go act against taliban is harassing soldiers and ylh is actually the opponents of the taliban what an
Wed Jun 13 08:59:56 +0000 2018	0	user_mention user_mention pakistan following its old trick of double game zia did to palestinians
Wed Jun 13 09:00:00 +0000 2018	0	afghanistan afghan government ignoring violence against women vaw
Wed Jun 13 09:00:09 +0000 2018	1	taliban agrees to partial ceasefire in afghanistan for eid auto pickup by wikyou
Wed Jun 13 09:00:12 +0000 2018	0	the taliban in afghanistan decry air strike on their broadcast tower as an on media
Wed Jun 13 09:00:23 +0000 2018	1	former afghan president hamid karzai hopeful for permanent peace with
Wed Jun 13 09:00:26 +0000 2018	0	as taliban killings rise peshawars sikhs weigh an exit detailed indepth piece
Wed Jun 13 09:00:51 +0000 2018	1	we can all do better by our girls educationforall girlsed educationisahumanright
Wed Jun 13 09:00:54 +0000 2018	1	taliban assure afghans of bright future once u.s invaders leave reuters
Wed Jun 13 09:01:13 +0000 2018	1	taliban vows bright future for afghanistan when us troops leave
Wed Jun 13 09:01:15 +0000 2018	1	user_mention i so want india to win this game a bit more for the overconfidence shown by the afghan players like maybe initially we
Wed Jun 13 09:01:16 +0000 2018	0	taliban denies it is in secret talks with nato fdds long war journal
Wed Jun 13 09:01:26 +0000 2018	0	taliban overruns another district in northern afghanistan fdds long war journal
Wed Jun 13 09:01:37 +0000 2018	1	afghan forces fully prepared to respond if ceasefire breached danish
Wed Jun 13 09:01:53 +0000 2018	0	lets solve conflicts through dialogues with taliban cc user_mention user_mention user_mention
Wed Jun 13 09:02:02 +0000 2018	1	taliban assure afghans of postus bright the taliban told to leave afghanistan in an
Wed Jun 13 09:02:06 +0000 2018	1	khaama afghan forces fully prepared to respond if ceasefire breached danish afghanistan
Wed Jun 13 09:02:08 +0000 2018	1	khaama afghan forces fully prepared to respond if ceasefire breached danish afghanistan
Wed Jun 13 09:02:12 +0000 2018	1	user_mention user_mention considering trump took a completely hands off approach unclear how he gets credit
Wed Jun 13 09:02:24 +0000 2018	1	afghan forces fully prepared to respond if ceasefire breached danish
Wed Jun 13 09:02:28 +0000 2018	1	user_mention must see afghan documentary powerful story dostum afghanistan
Wed Jun 13 09:02:42 +0000 2018	1	user_mention afghan forces fully prepared to respond if ceasefire breached danish
Wed Jun 13 09:02:59 +0000 2018	1	user_mention afghan girls look on as they wait to receive food donated by a private charity during the islamic holy month of
Wed Jun 13 09:03:00 +0000 2018	0	user_mention you have your head so far up taseers butt you cant even see whats what ptm is non violent how are
Wed Jun 13 09:03:06 +0000 2018	0	user_mention user_mention its such a shame that pakistan is not protecting its vulnerable minorities there is no
Wed Jun 13 09:03:07 +0000 2018	1	user_mention honestly growing up i always thought this was the correct way bc my parents would always eat it like
Wed Jun 13 09:03:22 +0000 2018	0	user_mention as taliban killings rise peshawars sikhs weigh an exit detailed indepth piece
Wed Jun 13 09:03:28 +0000 2018	1	wants the taliban to view the ceasefire as a demonstration of good faith and an indication that the afghan
Wed Jun 13 09:03:43 +0000 2018	1	user_mention user_mention user_mention user_mention hahaha dont hate the army but the there
Wed Jun 13 09:03:54 +0000 2018	0	user_mention user_mention i didnt call sikhs terrorists i never used the word terrorist in my tweet my tweet
Wed Jun 13 09:03:57 +0000 2018	0	user_mention no idea against spin paine was terrible against spin in world xi tour to pak as well
Wed Jun 13 09:04:03 +0000 2018	1	he might not be as crazy as trump
Wed Jun 13 09:04:17 +0000 2018	0	user_mention taliban destroyed several andsf cps in gradez district where the capital of paktia province is situated via user_mention
Wed Jun 13 09:04:21 +0000 2018	1	user_mention two young afghan kyrgyz play in the grass in spring the kyrgyz settlement
Wed Jun 13 09:04:39 +0000 2018	0	i liked a user_mention video u.s soldier survives taliban machine gun fire during firefight
Wed Jun 13 09:04:41 +0000 2018	1	afghanistans cricket team plays its first ever test match tomorrow
Wed Jun 13 09:04:43 +0000 2018	1	taliban assure afghans of bright future once u.s leave
Wed Jun 13 09:04:53 +0000 2018	1	user_mention wishing you always good luck and strength to serve afghan people
Wed Jun 13 09:05:05 +0000 2018	0	user_mention where was islamabad police when those afghan students were chanting anti pakistan slogans nikam police
Wed Jun 13 09:05:07 +0000 2018	0	user_mention where was islamabad police when those afghan students were chanting anti pakistan slogans nikami police
Wed Jun 13 09:05:21 +0000 2018	1	ever since a young man i wanted to be a gun man running like the taliban in the streets with the master plan
Wed Jun 13 09:05:53 +0000 2018	1	it was little surprise that afghan camps just outside peshawar saw plenty of cricket action in the early
Wed Jun 13 09:06:23 +0000 2018	0	user_mention user_mention take your taliban brothers to lahore and implement taliban shariah over there leave pakhtoons alone
Wed Jun 13 09:06:28 +0000 2018	0	user_mention taliban attacks afghan villages
Wed Jun 13 09:06:30 +0000 2018	1	user_mention wants the taliban to view the ceasefire as a demonstration of good faith and an indication that the afghan
Wed Jun 13 09:06:49 +0000 2018	0	user_mention user_mention hey loser unthankfull namakharaam people so you learn from taliban nato im ryt na
Wed Jun 13 09:06:59 +0000 2018	1	user_mention ever since a young man i wanted to be a gun man running like the taliban in the streets with the master plan
Wed Jun 13 09:07:14 +0000 2018	1	taliban assure afghans of bright future once u.s invaders leave
Wed Jun 13 09:07:22 +0000 2018	1	user_mention taliban assure afghans of bright future once u.s invaders leave
Wed Jun 13 09:07:33 +0000 2018	1	taliban overrun parts of sayyad district security personnel have been missing after
Wed Jun 13 09:07:43 +0000 2018	1	user_mention shanno is only the reason i have to watch this drama great nadia afghan
Wed Jun 13 09:07:51 +0000 2018	1	user_mention and when you point out to them that forcing their religious ideology into law makes them no better than the taliban which
Wed Jun 13 09:07:52 +0000 2018	0	user_mention user_mention user_mention user_mention user_mention user_mention how many people have been killed by these
Wed Jun 13 09:07:53 +0000 2018	0	user_mention i hate all maoists after the afghan war
Wed Jun 13 09:08:19 +0000 2018	1	taliban assure afghans of bright future once u.s leave utv pakistan
Wed Jun 13 09:08:24 +0000 2018	1	user_mention asks about logistic dynamics in afghanistan
Wed Jun 13 09:08:25 +0000 2018	0	user_mention since wen did taliban bcun such a pious organisation as if they hvnt killed afghanis terrorists need to be iradicated
Wed Jun 13 09:08:31 +0000 2018	0	welcome to pak where uni students are jailed for condemning the taliban seeking hr their bails rejected and
Wed Jun 13 09:08:34 +0000 2018	1	user_mention lucifers lapdogs taliban these priestcrafts are no closer to god than lucifer yet
Wed Jun 13 09:08:40 +0000 2018	1	taliban assure afghans of bright future once u.s invaders leave world money
Wed Jun 13 09:08:42 +0000 2018	1	user_mention user_mention atul kochhar has been made to apologise for pointing out yrs of islamic jihad in india
Wed Jun 13 09:08:45 +0000 2018	1	user_mention i hope these guys who are not playing well are not was our downfall at the world cup coz
Wed Jun 13 09:08:52 +0000 2018	1	user_mention user_mention user_mention atul kochhar has been made to apologise for pointing out yrs of islamic jihad in india
Wed Jun 13 09:08:56 +0000 2018	1	bright future if you follow our backward ways
Wed Jun 13 09:09:10 +0000 2018	0	user_mention unfortunately history will always remember that indian cricket was behind what afghan cricket is today
Wed Jun 13 09:09:22 +0000 2018	0	user_mention the taliban in afghanistan decry air strike on their broadcast tower as an on media
Wed Jun 13 09:09:27 +0000 2018	1	user_mention which is why they call it the to capture its global unified character at the macro level of
Wed Jun 13 09:09:30 +0000 2018	1	such an interesting piece will be the year of discovering this part of the world
Wed Jun 13 09:09:38 +0000 2018	1	user_mention user_mention peace in afghanistan will be realized when there is no taliban order not to be taliban
Wed Jun 13 09:09:59 +0000 2018	1	poetry helps afghan girl find her path in england
Wed Jun 13 09:10:01 +0000 2018	1	poetry helps afghan girl find her path in england
Wed Jun 13 09:10:07 +0000 2018	0	afghan archaeologist killed by a taliban bomb blast june emo_neg
Wed Jun 13 09:10:15 +0000 2018	1	user_mention brief history of delhis baghebedil and a beloved afghan poet
Wed Jun 13 09:10:16 +0000 2018	0	user_mention user_mention user_mention real afghans are our brothers and heroes but they dont use social media they are busy fighting
Wed Jun 13 09:10:32 +0000 2018	0	user_mention according to taliban system of justice ik would have to be stoned to death for being an adulterer and
Wed Jun 13 09:10:34 +0000 2018	1	total number of afghans admitted to the us from fy07 to the present is
Wed Jun 13 09:10:37 +0000 2018	1	user_mention fearless in braving the rain and a possible bout of flu
Wed Jun 13 09:10:42 +0000 2018	0	user_mention user_mention we striked first when we made false allegations of wmd then destroyed iraq and and afghan
Wed Jun 13 09:10:43 +0000 2018	0	user_mention bright future after destroying all monuments and documents of history in lets destroy
Wed Jun 13 09:10:45 +0000 2018	0	if aussies are struggling against moeen and rashid
Wed Jun 13 09:10:49 +0000 2018	1	this would be a great cover image for the three princes of serendip
Wed Jun 13 09:11:01 +0000 2018	0	user_mention aap jano apka walid janay taliban k samnay darpook q banay hen log inko taliban par firing karnay
Wed Jun 13 09:11:12 +0000 2018	1	user_mention user_mention user_mention jealous were really proud of afghan cricket team
Wed Jun 13 09:11:14 +0000 2018	1	peace offer
Wed Jun 13 09:11:15 +0000 2018	1	excuse me what how can u say this without using his name u could have use a word called ya smthing
Wed Jun 13 09:11:17 +0000 2018	1	user_mention peace offer
Wed Jun 13 09:11:32 +0000 2018	0	user_mention user_mention user_mention user_mention i here everyone who kills in name of religion be it
Wed Jun 13 09:11:38 +0000 2018	0	taliban should first get their hands on some nuclear weapons that would force trump to directly negotiate with
Wed Jun 13 09:11:44 +0000 2018	0	prsdnt ashrafghani proclaims ceasefire and de taliban kill and kill again what a shame that after losing so
Wed Jun 13 09:11:46 +0000 2018	1	user_mention media tycoon of user_mention already has a strong opinion about the next afghan elections user_mention is the main channel of
Wed Jun 13 09:11:53 +0000 2018	1	user_mention pakistan has a glorious history since
Wed Jun 13 09:11:57 +0000 2018	0	taliban bright future by definition and description mercury murderers must
Wed Jun 13 09:12:00 +0000 2018	1	watch as indias shining star user_mention spins rashid khans tall claim about afghan bowlers in his favour
Wed Jun 13 09:12:14 +0000 2018	1	user_mention taliban assure afghans of bright future once u.s invaders leave
Wed Jun 13 09:12:18 +0000 2018	0	why has justin trudeau abandoned canadas interpreters
Wed Jun 13 09:12:37 +0000 2018	1	user_mention ceasefire the security council reiterated the importance of an inclusive afghanled and owned peace process for the
Wed Jun 13 09:12:43 +0000 2018	1	college student shot by taliban in graduates with honors
Wed Jun 13 09:13:01 +0000 2018	1	taliban assure afghans of bright future once u.s invaders leave
Wed Jun 13 09:13:16 +0000 2018	1	afghan special immigrant visa siv holders and families enter us in high numbers via user_mention
Wed Jun 13 09:13:17 +0000 2018	1	will australias specops task force be disbanded because of the alleged like in
Wed Jun 13 09:13:25 +0000 2018	1	user_mention user_mention asks about logistic dynamics in afghanistan
Wed Jun 13 09:13:35 +0000 2018	1	taliban assure afghans of bright future once u.s invaders leave reutersus
Wed Jun 13 09:13:37 +0000 2018	1	user_mention hand crochet baby ripple blanket or afghan in by knittingtopia atsocialmedia tweetuk
Wed Jun 13 09:13:38 +0000 2018	0	ana soldiers killed in attack on badakhshan post by gul mohammad tanha on june faizabad pajhwok emo_neg a
Wed Jun 13 09:13:55 +0000 2018	1	user_mention taliban assure afghans of bright future once u.s invaders leave
Wed Jun 13 09:13:56 +0000 2018	0	tregua en llevan tres sin matar a nadie
Wed Jun 13 09:14:14 +0000 2018	0	new post spinheavy afghanistan face no ranked india in historic test has been published on
Wed Jun 13 09:14:18 +0000 2018	0	user_mention ptm guys are not peaceful they are another form of taliban.state should kick them
Wed Jun 13 09:14:46 +0000 2018	0	iran the country which it was under years war with attacker countries
Wed Jun 13 09:14:50 +0000 2018	1	user_mention user_mention ordered moving archives of afghanfilm to user_mention to grant his daughter maryam unconditional unlimited
Wed Jun 13 09:15:11 +0000 2018	1	user_mention another great step for afghan markets now instead of going to pakistan and then china we have direct
Wed Jun 13 09:16:12 +0000 2018	0	user_mention but what do the afghan people think they possibly believe in taliban propaganda
Wed Jun 13 09:16:21 +0000 2018	0	cain antichrist shariah mohammed kill abel christian martyrs dhimmis mosque is jihad invasion army erdogan
Wed Jun 13 09:16:31 +0000 2018	1	taliban assures afghans a bright future if americans
Wed Jun 13 09:16:33 +0000 2018	0	australia torn by its afghan war crimes via user_mention
Wed Jun 13 09:16:53 +0000 2018	0	isis taliban alshabab iran nah
Wed Jun 13 09:16:56 +0000 2018	0	user_mention isis taliban alshabab iran nah
Wed Jun 13 09:16:59 +0000 2018	0	taliban kill ana troops in northeastern afghanistan
Wed Jun 13 09:17:22 +0000 2018	1	afghan forces fully prepared to respond if ceasefire
Wed Jun 13 09:17:44 +0000 2018	1	user_mention user_mention user_mention ye jo afghan gardi ha isky pechay dehshatgardi ha namak haram
Wed Jun 13 09:18:00 +0000 2018	0	user_mention pashtunist afghanazi taliban apologist and munafiq was cought lying and then he blocked me afghannazis are shame
Wed Jun 13 09:18:17 +0000 2018	1	user_mention taliban obviously see what is going on in north korea ill be good if you leave really i will
Wed Jun 13 09:18:28 +0000 2018	0	user_mention death toll rises to after ambulance bomb hits afghan capital kabul
Wed Jun 13 09:18:29 +0000 2018	1	government committed to ceasefire with taliban moi
Wed Jun 13 09:18:34 +0000 2018	0	user_mention user_mention obama traded taliban terrorists for a deserter that they had the gall to say
Wed Jun 13 09:18:49 +0000 2018	1	user_mention user_mention user_mention lol
Wed Jun 13 09:18:50 +0000 2018	1	user_mention excuse me what how can u say this without using his name u could have use a word called ya smthing else
Wed Jun 13 09:19:18 +0000 2018	0	user_mention you may have missed it but one did
Wed Jun 13 09:19:21 +0000 2018	0	user_mention user_mention you may have missed it but one did
Wed Jun 13 09:19:23 +0000 2018	1	the legendary afghan singer must be celebrated any hesitation while the soul duty of
Wed Jun 13 09:19:24 +0000 2018	1	user_mention good one taliban didnt know you had sense of humor
Wed Jun 13 09:19:35 +0000 2018	1	user_mention please complete the chief leaves for kabul to meet afghan president to ask them
Wed Jun 13 09:20:03 +0000 2018	0	user_mention police are afraid to take on the taliban so they want to make it look like these killings are over disputes within
Wed Jun 13 09:20:22 +0000 2018	1	user_mention user_mention optics sir cant give the impression of agreeing with the taliban
Wed Jun 13 09:20:41 +0000 2018	0	enemy within is always more dangerous
Wed Jun 13 09:20:47 +0000 2018	0	user_mention user_mention user_mention ashraf ghani shouldnt talk anymore peaceful to taliban need only one
Wed Jun 13 09:21:08 +0000 2018	1	user_mention user_mention user_mention even all of afghan cricketers born in peshawar and start playing cricket from here
Wed Jun 13 09:21:24 +0000 2018	1	user_mention user_mention fencing wont work unless the system is free from corruption army and fc are involved
Wed Jun 13 09:21:30 +0000 2018	1	user_mention watch live user_mention discusses afghan ceasefire and user_mention commitment to afghanistan user_mention
Wed Jun 13 09:21:31 +0000 2018	1	user_mention user_mention user_mention ok
Wed Jun 13 09:22:17 +0000 2018	0	fighting has no benefit
Wed Jun 13 09:22:42 +0000 2018	1	taliban assure afghans of bright future once u.s leave
Wed Jun 13 09:23:27 +0000 2018	0	pictured terrorist throwing raccoon off roof
Wed Jun 13 09:23:28 +0000 2018	1	brilliant tale from the odyssey of an afghan cricketer
Wed Jun 13 09:23:34 +0000 2018	0	yes go ahead blame us for all shitty countries problems
Wed Jun 13 09:24:17 +0000 2018	0	what happened to the taliban ramadan cease fire everyone was crowing about did it
Wed Jun 13 09:24:26 +0000 2018	1	user_mention afghan beauty user_mention gives me forest blowjob her wet pussy full fuck for off
Wed Jun 13 09:24:36 +0000 2018	1	user_mention but to be a good american you must be able to put your country above your religion mike pence says he puts
Wed Jun 13 09:25:01 +0000 2018	0	taliban raided cps in charkh district in logar taking lots of weapons and ammo also govt troops have been
Wed Jun 13 09:25:02 +0000 2018	0	pictured terrorist throwing raccoon off mpraccoon
Wed Jun 13 09:25:05 +0000 2018	1	if the democrats had greater right to elect the new president states of america would have the taliban
Wed Jun 13 09:25:36 +0000 2018	1	i can not wait to see the united states deny visas to saudi
Wed Jun 13 09:25:47 +0000 2018	0	user_mention user_mention not even sure how to answer the isis thing but from history we see that many
Wed Jun 13 09:26:21 +0000 2018	1	user_mention an inspiring story of an incredible individual who demonstrates to us that we are in charge of
Wed Jun 13 09:26:31 +0000 2018	1	the new name of the gop is the nazi taliban party
Wed Jun 13 09:26:34 +0000 2018	0	user_mention user_mention gen nicholson the taliban are no longer fighting to gain new ground in afghanistan they are fighting to
Wed Jun 13 09:26:44 +0000 2018	0	guessing the deep state have dried up.isis now defeated
Wed Jun 13 09:26:49 +0000 2018	1	the question is whether the stated opportunities
Wed Jun 13 09:26:52 +0000 2018	1	could a fourdecade afghan peace prayer be reaching critical mass this ramazan
Wed Jun 13 09:27:20 +0000 2018	0	shut the hell up you afghan rat
Wed Jun 13 09:27:33 +0000 2018	1	user_mention will australias specops task force be disbanded because of the alleged like in canada user_mention
Wed Jun 13 09:27:38 +0000 2018	0	the afghan pashtuns and the missing israelite exiles the jerusalem post
Wed Jun 13 09:27:48 +0000 2018	1	user_mention i approve at all what saying but excuse me
Wed Jun 13 09:28:02 +0000 2018	1	taliban assure afghans of bright future once u.s invaders leave
Wed Jun 13 09:28:24 +0000 2018	1	user_mention i agree at all with what saying but excuse me
Wed Jun 13 09:28:33 +0000 2018	1	could a fourdecade afghan peace prayer be reaching critical mass this ramazan via user_mention
Wed Jun 13 09:28:41 +0000 2018	0	user_mention afghan disaster looms already plagued by escalating violence
Wed Jun 13 09:28:59 +0000 2018	0	user_mention he has returned now wait to be back from the awful place
Wed Jun 13 09:29:02 +0000 2018	1	user_mention do you think the civilized world will succeed in bringing the terrorists like isis
Wed Jun 13 09:29:21 +0000 2018	0	user_mention user_mention cuz your busy reading taliban fighters were killed in afghanistan by brave
Wed Jun 13 09:29:26 +0000 2018	1	user_mention after delightful news of ceasefire announcement taliban the afghan government
Wed Jun 13 09:29:29 +0000 2018	0	user_mention ksksk i forgot i had afghan followers sorry
Wed Jun 13 09:29:45 +0000 2018	1	coas pakarmy gen bajwa meets afghan president user_mention during kabul visit afghan president thanked army
Wed Jun 13 09:29:52 +0000 2018	1	optimism grows over govttaliban
Wed Jun 13 09:30:03 +0000 2018	0	shame
Wed Jun 13 09:30:04 +0000 2018	1	user_mention optimism grows over govttaliban
Wed Jun 13 09:30:16 +0000 2018	0	user_mention day afghan refugees protest at australian funded iom concentration camp in balikpapan indonesia have
Wed Jun 13 09:30:21 +0000 2018	0	user_mention bruh shes a salafi and tbh afghan twitter is always saying shit about pakistan even you rted it so many times so bye
Wed Jun 13 09:30:23 +0000 2018	1	user_mention congrats
Wed Jun 13 09:30:32 +0000 2018	0	forget prices
Wed Jun 13 09:31:06 +0000 2018	0	user_mention afghanistan taliban attacked a checkpost in jurm district of badakhshan govt soldiers killed
Wed Jun 13 09:31:09 +0000 2018	1	civil activists in kunar province welcomes afghan government and taliban ceasefire deal during eidulfitr
Wed Jun 13 09:31:30 +0000 2018	1	hand knitted heirloom baby shawl blanket afghan atsocialmedia tweetuk purpledognet
Wed Jun 13 09:31:44 +0000 2018	0	user_mention taliban gains from attacks on charkh district
Wed Jun 13 09:31:47 +0000 2018	0	could a fourdecade afghan peace prayer be reaching critical mass this ramazan via user_mention
Wed Jun 13 09:31:59 +0000 2018	0	the battle of saragarhi when sikh soldiers of sikh regiment stood alone and tall against
Wed Jun 13 09:32:07 +0000 2018	1	user_mention hand knitted heirloom baby shawl blanket afghan atsocialmedia tweetuk purpledognet etsy
Wed Jun 13 09:32:12 +0000 2018	1	hamid karzai former afghan president hopeful for with
Wed Jun 13 09:32:16 +0000 2018	1	user_mention i know of nobody below that lives in canada that would want go a country health care
Wed Jun 13 09:32:30 +0000 2018	1	look like staged soldiers b afghan lgty hnn may b wrong pakistani soldier etnaa be bss
Wed Jun 13 09:32:36 +0000 2018	1	user_mention my take on why to be skeptical about the new ceasefire in afghanistan and yes
Wed Jun 13 09:32:46 +0000 2018	1	if true
Wed Jun 13 09:32:48 +0000 2018	1	can you spare a minute to help daley holder
Wed Jun 13 09:32:49 +0000 2018	1	user_mention user_mention wow a stripes referencelook at you see great stripes was during the
Wed Jun 13 09:33:01 +0000 2018	1	can you spare a minute to help daley holder
Wed Jun 13 09:33:08 +0000 2018	0	user_mention user_mention wars are never won by technology or power
Wed Jun 13 09:33:11 +0000 2018	0	user_mention user_mention also a very wrong description of the video here is what happening here
Wed Jun 13 09:33:27 +0000 2018	1	user_mention civil activists in kunar province welcomes afghan government and taliban ceasefire deal during eidulfitr holidays
Wed Jun 13 09:33:32 +0000 2018	1	user_mention interviewing the afghan first lady emphasises the importance of women given a voice in the aid process
Wed Jun 13 09:33:36 +0000 2018	0	user_mention does the koran promote violence hh younus algohar answers a question posed by mr singh
Wed Jun 13 09:33:38 +0000 2018	0	violence precedes taliban ceasefire dead in
Wed Jun 13 09:33:55 +0000 2018	1	user_mention taliban assure afghans of bright future once u.s invaders leave
Wed Jun 13 09:34:08 +0000 2018	0	brave mujahideen threaten to bomb girls schools religionofpeace afghanistan
Wed Jun 13 09:34:25 +0000 2018	1	user_mention taliban mullahomard30 self propelled howitzer p
Wed Jun 13 09:34:46 +0000 2018	1	taliban vows bright future for afghanistan when us troops leave
Wed Jun 13 09:34:49 +0000 2018	1	photos with names of good taliban commanders aka peace committees releaseptmactivists their detail peace
Wed Jun 13 09:35:08 +0000 2018	1	now rss bjp backed terror group vhp eyeing on monuments of national pride is same like taliban demolition
Wed Jun 13 09:35:15 +0000 2018	1	user_mention taliban vows bright future for afghanistan when us troops leave
Wed Jun 13 09:35:32 +0000 2018	0	ramadan day attacks and people killed in the name of radical includes local security
Wed Jun 13 09:35:44 +0000 2018	0	user_mention ramadan day attacks and people killed in the name of radical includes local security
Wed Jun 13 09:36:03 +0000 2018	1	in years your sentence will be please i want to meet un afghan male i dont wanna die single
Wed Jun 13 09:36:04 +0000 2018	1	taliban assure afghans of bright future once u.s leave
Wed Jun 13 09:36:23 +0000 2018	1	user_mention photos with names of good taliban commanders aka peace committees releaseptmactivists their detail peace activities
Wed Jun 13 09:36:29 +0000 2018	1	does the taliban have ceasefires and worship during ramadan i dunno i would have to ask a knowledgeable muslim furry for that
Wed Jun 13 09:36:36 +0000 2018	0	five policemen killed in taliban car bomb attack in afghanistan reports via user_mention
Wed Jun 13 09:36:42 +0000 2018	1	thebreadwinner is a story of a young girl who lives under taliban rule it is visually entertaining and deeply
Wed Jun 13 09:36:48 +0000 2018	0	when dirty saudis dont want to take responsibility for all the shit they do they accuse others of blaming them
Wed Jun 13 09:36:49 +0000 2018	1	taliban vows bright future for afghanistan when us troops leave user_mention
Wed Jun 13 09:37:20 +0000 2018	0	user_mention user_mention trump took the most aggressive approach ever in afghanistan
Wed Jun 13 09:37:23 +0000 2018	1	your determination helps u the most
Wed Jun 13 09:37:25 +0000 2018	0	user_mention violence precedes taliban ceasefire dead in
Wed Jun 13 09:37:33 +0000 2018	1	user_mention user_mention can any one enlighten which afghan border touches mauripur road
Wed Jun 13 09:37:41 +0000 2018	0	user_mention deport my ass bc tea is
Wed Jun 13 09:37:47 +0000 2018	0	user_mention user_mention user_mention user_mention user_mention pakisi has struck a deal with tehreekitaliban pakistan to push its
Wed Jun 13 09:37:52 +0000 2018	1	he did praise the afghan and wilayt khurasan when they give the bayaa
Wed Jun 13 09:38:07 +0000 2018	1	though on one hand the army keep the rights activists of user_mention busy in dialogue with their puppet
Wed Jun 13 09:38:17 +0000 2018	1	taliban assure afghans of bright future once u.s invaders leave
Wed Jun 13 09:38:25 +0000 2018	0	taliban kill afghan district governor despite truce user_mention
Wed Jun 13 09:38:47 +0000 2018	0	user_mention indignation from a dying industry journo
Wed Jun 13 09:38:48 +0000 2018	1	user_mention sounds like my man ajmal outstanding guy
Wed Jun 13 09:38:49 +0000 2018	1	taliban assure afghans of bright future once u.s invaders
Wed Jun 13 09:39:27 +0000 2018	0	its halal when bad walay goray do this
Wed Jun 13 09:39:29 +0000 2018	1	user_mention i would suggest not using detalibinisation because for peace in afg
Wed Jun 13 09:39:34 +0000 2018	1	the only way to bring peace in afghanistan is to put direct pressure on pakistan the uprising ptm in waziristan
Wed Jun 13 09:39:43 +0000 2018	0	user_mention er moet ook gestopt worden met die achterlijke missies die derde wereldlanden zijn toch niet te
Wed Jun 13 09:40:11 +0000 2018	1	user_mention though on one hand the army keep the rights activists of user_mention busy in dialogue with their puppet
Wed Jun 13 09:40:13 +0000 2018	1	good taliban
Wed Jun 13 09:40:47 +0000 2018	0	taliban denies it is in secret talks with nato fdds long war journal
Wed Jun 13 09:40:49 +0000 2018	0	taliban overruns another district in northern afghanistan fdds long war journal
Wed Jun 13 09:40:50 +0000 2018	1	user_mention dear indians commenting here
Wed Jun 13 09:40:54 +0000 2018	1	user_mention user_mention user_mention user_mention user_mention user_mention or do the taliban look like us
Wed Jun 13 09:41:23 +0000 2018	0	afghan taliban claims afghan security forces killed
Wed Jun 13 09:41:27 +0000 2018	1	photos with names of good taliban commanders aka peace committees releaseptmactivists their detail peace
Wed Jun 13 09:41:40 +0000 2018	0	user_mention this morning in the yemen war uskorean wargames training taliban wants direct
Wed Jun 13 09:41:52 +0000 2018	1	your mind is number one in islam then your heart other religions the heart is number one and they tell
Wed Jun 13 09:42:06 +0000 2018	1	afghan pedophiles get free pass from u.s military
Wed Jun 13 09:42:35 +0000 2018	1	cry me a river i love it rich and happy we will do whatever to see you suffer iranian
Wed Jun 13 09:42:39 +0000 2018	0	siteintelgroup afghan taliban claims afghan security forces killed
Wed Jun 13 09:42:47 +0000 2018	0	user_mention afghan taliban claims afghan security forces killed
Wed Jun 13 09:42:56 +0000 2018	1	user_mention user_mention user_mention the worlords are happy children of britain since
Wed Jun 13 09:43:01 +0000 2018	0	latin american herald tribune killed in taliban attacks on first day of ceasefire in afghanistan
Wed Jun 13 09:43:19 +0000 2018	0	yemen war deepens no trumpkim meeting notes taliban wants direct talks with us cyberdefending dams and just
Wed Jun 13 09:43:23 +0000 2018	1	user_mention user_mention user_mention user_mention india has started supporting them now
Wed Jun 13 09:43:30 +0000 2018	0	so sad sikhs in afghanistan form the core diversity of the culture we know the illiterates who sell religion
Wed Jun 13 09:43:39 +0000 2018	1	user_mention user_mention very true sir a great moment and opportunity for afganistan to prove that the days
Wed Jun 13 09:43:44 +0000 2018	1	user_mention user_mention user_mention user_mention aap is working like taliban
Wed Jun 13 09:43:46 +0000 2018	1	user_mention narendramodi wishes afghan cricket team ahead of countrys first test in bangalore
Wed Jun 13 09:43:52 +0000 2018	1	hand crochet baby blanket or afghan in pastel by knittingtopia atsocialmedia
Wed Jun 13 09:44:05 +0000 2018	0	yeah sure pashtuns did everything especially by bringing their taliban brothers to kill us thanks to racist
Wed Jun 13 09:44:06 +0000 2018	1	open normal hours today thank you for your patience come in and get off an or more of afghan open til
Wed Jun 13 09:44:07 +0000 2018	0	user_mention this morning in the yemen war uskorean wargames training
Wed Jun 13 09:44:14 +0000 2018	0	user_mention user_mention trump got burned on that one wait maybe you meant the taliban that wont quit and is exhausting
Wed Jun 13 09:44:18 +0000 2018	1	user_mention photos with names of good taliban commanders aka peace committees releaseptmactivists their detail peace
Wed Jun 13 09:44:23 +0000 2018	1	user_mention j ai eu en afghan jours avant je ne comprenanis rien aux pages de texte jour apres miracle du cerveau
Wed Jun 13 09:44:34 +0000 2018	1	the american officials truly believe in a peaceful end to the afghan imbroglio
Wed Jun 13 09:44:54 +0000 2018	0	looks like they are all dead
Wed Jun 13 09:45:06 +0000 2018	1	user_mention the american officials truly believe in a peaceful end to the afghan imbroglio
Wed Jun 13 09:45:24 +0000 2018	1	user_mention user_mention its always been about the tory right wing years theyve agitated now theyve won
Wed Jun 13 09:45:46 +0000 2018	1	optimism grows over govttaliban ceasefire
Wed Jun 13 09:45:48 +0000 2018	0	i hate these ptm yeh b chaltay phirtay taliban hain pak army should take it serious and fixed them
Wed Jun 13 09:45:55 +0000 2018	0	yemen war deepens no trumpkim meeting notes taliban wants direct talks with us cyberdefending dams and just
Wed Jun 13 09:46:14 +0000 2018	0	afghanistan sheikhwalol soldiers killed when taliban attacked and captured their post
Wed Jun 13 09:46:30 +0000 2018	0	user_mention i read in comments these people are asking them to stop taliban from attacking and it is filmed at
Wed Jun 13 09:46:39 +0000 2018	0	user_mention the sand t davies manchester gorilla june louder than war they could be the
Wed Jun 13 09:46:40 +0000 2018	1	user_mention hand crochet baby blanket or afghan in pastel by knittingtopia atsocialmedia tweetuk
Wed Jun 13 09:47:01 +0000 2018	0	user_mention does the koran promote violence hh younus algohar answers a question posed by mr singh
Wed Jun 13 09:47:04 +0000 2018	0	user_mention afghanistan sheikhwalol soldiers killed when taliban attacked and captured their post
Wed Jun 13 09:47:34 +0000 2018	1	user_mention user_mention user_mention its always been about the tory right wing years theyve agitated now theyve won just they
Wed Jun 13 09:47:36 +0000 2018	0	user_mention does the koran promote violence hh younus algohar answers a question posed by mr singh
Wed Jun 13 09:47:38 +0000 2018	1	user_mention itll certainly be a dream debut for the afghan side what can we expect from them in thehistoricfirst test tomorrow
Wed Jun 13 09:47:51 +0000 2018	0	user_mention does the koran promote violence hh younus algohar answers a question posed by mr singh
Wed Jun 13 09:48:05 +0000 2018	0	eighteen afghan security forces killed in taliban attack
Wed Jun 13 09:48:13 +0000 2018	1	historictest indvafg india should win toss and invite afg to bat first
Wed Jun 13 09:48:22 +0000 2018	1	user_mention user_mention user_mention user_mention lol al qaeda boko haram al shabab isis taliban all
Wed Jun 13 09:48:24 +0000 2018	0	user_mention they tried to ruin our families now no more releaseptmactivists manzoorpashteen wanamassacre
Wed Jun 13 09:48:48 +0000 2018	1	user_mention user_mention lol
Wed Jun 13 09:48:52 +0000 2018	1	eu international community can push the taleban leadership to engage in direct talks with afghan government but
Wed Jun 13 09:48:56 +0000 2018	0	ctnsis taliban insurgents kill district governor despite ceasefire agreement
Wed Jun 13 09:49:12 +0000 2018	0	user_mention taliban insurgents kill district governor despite ceasefire agreement
Wed Jun 13 09:49:15 +0000 2018	0	afghan taliban launch fresh attacks as government ceasefire afghanpeace
Wed Jun 13 09:49:37 +0000 2018	0	user_mention i promise you our men were not proud returning from the afghan war when you study history
Wed Jun 13 09:49:39 +0000 2018	1	user_mention very well
Wed Jun 13 09:50:05 +0000 2018	1	the afghan taliban are promising a bright future once the leave
Wed Jun 13 09:50:06 +0000 2018	0	user_mention user_mention er moet ook gestopt worden met die achterlijke missies die derde wereldlanden zijn toch niet te helpen
Wed Jun 13 09:50:34 +0000 2018	1	optimism grows over govttaliban ceasefire tolonews
Wed Jun 13 09:50:43 +0000 2018	0	will n korea like a federal reserve dump china was able to swapped her bucks for afghan mineral
Wed Jun 13 09:50:58 +0000 2018	1	user_mention ptm activists were shot at by the taliban and the people asked the army to help which happen lol why
Wed Jun 13 09:51:20 +0000 2018	1	taliban assure afghans of bright future if u.s leave
Wed Jun 13 09:51:37 +0000 2018	0	yemen war deepens no trumpkim meeting notes taliban wants direct talks with us cyberdefending dams and just
Wed Jun 13 09:51:44 +0000 2018	0	retweeted defense one user_mention morning in the yemen war uskorean wargames
Wed Jun 13 09:51:48 +0000 2018	0	user_mention the taliban remained on the offensive wednesday
Wed Jun 13 09:52:03 +0000 2018	1	user_mention dog is up for adoption in months mix healthy the
Wed Jun 13 09:52:37 +0000 2018	0	cottbus riot police helicopter deployed as football match dispute between chechen and afghan migrants
Wed Jun 13 09:52:38 +0000 2018	1	user_mention your determination helps u the most
Wed Jun 13 09:52:55 +0000 2018	0	user_mention user_mention dude also swapped taliban leaders for deserter gave billions to iran for prisoners
Wed Jun 13 09:53:02 +0000 2018	1	paxful expands builtwithbitcoin initiative with scholarship program for afghan refugees
Wed Jun 13 09:53:12 +0000 2018	1	user_mention this is how pak is drinking afghanis blood in everyday plz break ur silence and tell the world about pak.cuz v did
Wed Jun 13 09:53:13 +0000 2018	0	isis derived from the deterioration of the iraqi army if going to make a fact list no need for a random
Wed Jun 13 09:53:16 +0000 2018	0	taliban keep fighting as kabul governments ceasefire begins
Wed Jun 13 09:53:31 +0000 2018	0	user_mention maj akbar awan was martyred on pak afghan border on june he was hit my missile fired by from
Wed Jun 13 09:53:43 +0000 2018	1	user_mention woohoo i feel soo much safer now knowing that the and nk are not our biggest
Wed Jun 13 09:53:59 +0000 2018	1	love the packaging i would definitely want the pine nuts in my nearest stores fruits from afghanistan
Wed Jun 13 09:54:14 +0000 2018	0	see no law and order in west bengal police is working as gundas and under the pressure of state government no
Wed Jun 13 09:54:21 +0000 2018	1	user_mention the afghan taliban are promising a bright future once the leave
Wed Jun 13 09:54:33 +0000 2018	0	afghan security forces killed in taliban attack
Wed Jun 13 09:54:41 +0000 2018	0	the afghan whigs featuring marcy mays my curse live atp festi via user_mention
Wed Jun 13 09:55:03 +0000 2018	1	what a lion heart may he have a full recovery well done arranging his medical care in birmingham they say all
Wed Jun 13 09:55:15 +0000 2018	0	the governor of kohistan district was killed along others in an ambush overnight
Wed Jun 13 09:55:45 +0000 2018	1	optimism grows over afghan ceasefire
Wed Jun 13 09:56:02 +0000 2018	0	user_mention afghan security forces killed in taliban attack
Wed Jun 13 09:56:22 +0000 2018	1	taliban assure afghans of bright future once u.s invaders leave
Wed Jun 13 09:56:51 +0000 2018	1	immigration afghan special immigrant visa siv holders and families enter us in high
Wed Jun 13 09:56:59 +0000 2018	0	user_mention namak haram qoom afghan go afghani go leave pakistan afghani bagao pakistan bachao
Wed Jun 13 09:57:20 +0000 2018	1	good taliban aka peace committee aka strategic assets call them with whatever name
Wed Jun 13 09:57:24 +0000 2018	0	user_mention afghan taliban launch fresh attacks as government ceasefire afghanpeace
Wed Jun 13 09:57:45 +0000 2018	1	the afghan whigs nightime via user_mention the love is eternal xxoxoxoxox
Wed Jun 13 09:57:47 +0000 2018	0	afghanistan more than a dozen killed in taliban attacks on eve of ceasefire via user_mention
Wed Jun 13 09:58:04 +0000 2018	1	user_mention a leader from the afghan sikh community has decided to run for parliament for the first time and it brings me joy i
Wed Jun 13 09:58:09 +0000 2018	1	az stripper shaking it sex hot romantis wife free for mobile lustforass videos
Wed Jun 13 09:58:18 +0000 2018	1	user_mention historictest indvafg india should win toss and invite afg to bat first
Wed Jun 13 09:58:22 +0000 2018	0	user_mention fighting has no benefit
Wed Jun 13 09:58:27 +0000 2018	0	yemen war deepens no trumpkim meeting notes taliban wants direct talks with us cyberdefending dams and just
Wed Jun 13 09:58:33 +0000 2018	1	this is disheartening but i hope user_mention keeps the ceasefire going
Wed Jun 13 09:58:46 +0000 2018	1	user_mention afghan refugee should be sent back people of fata love pak army
Wed Jun 13 09:59:08 +0000 2018	1	user_mention now rss bjp backed terror group vhp eyeing on monuments of national pride is same like taliban demolition of
Wed Jun 13 09:59:13 +0000 2018	0	user_mention it is not up to the taliban but their masters to halt the violence their master do not want peaceful afghanistan
Wed Jun 13 09:59:14 +0000 2018	1	user_mention yes
Wed Jun 13 09:59:42 +0000 2018	1	fascinating times trumptaliban summit
Wed Jun 13 10:00:06 +0000 2018	1	user_mention former afghan taliban official mullah abdul salam zaeef has called on taliban afghan govt to extend the ceasefire to
Wed Jun 13 10:00:08 +0000 2018	1	user_mention conservative ideology is the greatest threat to democractic freedom on a parallel with the taliban and
Wed Jun 13 10:00:21 +0000 2018	0	user_mention user_mention we freedom seeking baloch condemn attack on ptm leaders and civilians by antifreedom army of pakistan
Wed Jun 13 10:00:32 +0000 2018	1	afghan forces fully prepared to respond if ceasefire breached danish
Wed Jun 13 10:00:43 +0000 2018	1	taliban assures afghans a bright future if
Wed Jun 13 10:00:45 +0000 2018	1	user_mention unhcr provides access to free primary education to afghan refugee children across pakistan around
Wed Jun 13 10:01:21 +0000 2018	0	afghan security forces killed in taliban
Wed Jun 13 10:01:38 +0000 2018	0	user_mention user_mention keep doing propaganda bark louder so us officials can hear you and say shut the fuck
Wed Jun 13 10:02:07 +0000 2018	0	does the koran promote violence hh younus algohar answers a question posed by mr singh
Wed Jun 13 10:02:11 +0000 2018	1	user_mention afghan cricket a stunning tale of courage and passion
Wed Jun 13 10:02:16 +0000 2018	1	just like in syria and iraq
Wed Jun 13 10:02:20 +0000 2018	1	breaking prime minister user_mention issues a special message for the afghan cricket team for their first
Wed Jun 13 10:02:47 +0000 2018	1	no mercy
Wed Jun 13 10:02:56 +0000 2018	1	user_mention breaking prime minister user_mention issues a special message for the afghan cricket team for their first
Wed Jun 13 10:03:08 +0000 2018	0	user_mention user_mention you sir are the second scariest liar in government you believe in god except to give you power
Wed Jun 13 10:03:12 +0000 2018	0	user_mention angloafghan war british prisoners of war signed a certificate that they have been treated well
Wed Jun 13 10:03:24 +0000 2018	0	undercover indian never want peace in afghanistan
Wed Jun 13 10:03:27 +0000 2018	1	modi ji wish you were this swift with issuing statements about lynchings
Wed Jun 13 10:03:43 +0000 2018	1	user_mention user_mention the niqab and the burka are not only ugly
Wed Jun 13 10:04:10 +0000 2018	0	user_mention those who are dividing the wartorn nation are no different from the taliban isis afghans from
Wed Jun 13 10:04:11 +0000 2018	1	user_mention canadians lost their lives in afghanistan supporting the united states military actions against
Wed Jun 13 10:04:20 +0000 2018	0	user_mention user_mention a picture of my friend who died of cancer last year so go fuck yourself you hateful bigoted taliban type
Wed Jun 13 10:04:22 +0000 2018	1	user_mention surprisingly afghan cricket team doesnt mention it
Wed Jun 13 10:04:25 +0000 2018	1	kabul police disallowed user_mention staff from creating a mural for the wellknown most beloved afghan singer
Wed Jun 13 10:04:28 +0000 2018	1	with yesterday being the anniversary of pulseorlando we wanted to share our discussion that followed where
Wed Jun 13 10:04:29 +0000 2018	1	user_mention user_mention your brand of christianity would throw jesus in jail very intolerant he would help the
Wed Jun 13 10:04:36 +0000 2018	1	judge approves billion merger with time warner u.s.backed
Wed Jun 13 10:04:59 +0000 2018	1	durandscurse interesting that there should have been the need for such a certificate
Wed Jun 13 10:05:02 +0000 2018	0	user_mention sawal yeh h k aur agr siasat nhn kre ga to kia kashmir cause ko strong kre ga aisa nhn na unhone
Wed Jun 13 10:05:05 +0000 2018	0	watch afghan refugees threaten to kill german freedom party leader for opposing
Wed Jun 13 10:05:13 +0000 2018	1	afghan cricket team has been an incredible source of national pride happiness for a country so plagued by war
Wed Jun 13 10:05:21 +0000 2018	0	does the koran promote violence hh younus algohar answers a question posed by mr singh
Wed Jun 13 10:05:23 +0000 2018	1	user_mention no bill its not the gop that you know is gone forever its an evangelical party now they are the
Wed Jun 13 10:05:43 +0000 2018	1	of all the success stories
Wed Jun 13 10:05:48 +0000 2018	1	this what peace does to peace user_mention user_mention user_mention user_mention user_mention user_mention user_mention user_mention user_mention
Wed Jun 13 10:05:50 +0000 2018	1	nearly university students invovled in peaceful protest against good taliban attack on ptm workers in wana
Wed Jun 13 10:05:59 +0000 2018	1	user_mention of all the success stories
Wed Jun 13 10:06:21 +0000 2018	0	user_mention afg been destroyed ever since the russians invaded due to the chaos and anarchy that followed the
Wed Jun 13 10:06:27 +0000 2018	0	user_mention user_mention prayer didnt help the kids shot to death in schools that you and your party arm
Wed Jun 13 10:07:20 +0000 2018	1	user_mention reagan supported the taliban
Wed Jun 13 10:07:33 +0000 2018	1	user_mention user_mention user_mention user_mention istanbul amazing no istanbulconvention for women in
Wed Jun 13 10:07:47 +0000 2018	1	user_mention user_mention user_mention user_mention wow new york times oped on afghan cricket team focus
Wed Jun 13 10:08:04 +0000 2018	1	graduation of afghan officer form centre for defense higher studies casd and joint services staff
Wed Jun 13 10:08:06 +0000 2018	1	surely we were expecting the same response from state and its institutions
Wed Jun 13 10:08:18 +0000 2018	1	user_mention nearly university students invovled in peaceful protest against good taliban attack on ptm workers in wana were
Wed Jun 13 10:08:28 +0000 2018	1	jackson describes how an army medic had to step in and help afghan medics save a wounded afghan soldier an
Wed Jun 13 10:08:30 +0000 2018	0	taliban claim u.s violated their free speech with airstrikes on voice of shariah station
Wed Jun 13 10:08:57 +0000 2018	1	user_mention user_mention user_mention user_mention supporting talibs was not just army policy sir jee
Wed Jun 13 10:09:05 +0000 2018	0	afghan shoppers go online to avoid bombs and harassment
Wed Jun 13 10:09:11 +0000 2018	1	user_mention kabul police disallowed user_mention staff from creating a mural for the wellknown most beloved afghan singer
Wed Jun 13 10:09:19 +0000 2018	1	a candidate for governor south carolina can be proud of smith4gov smithnorrell bluewave2018
Wed Jun 13 10:09:21 +0000 2018	1	great to join efforts with euse user_mention in support to afghanistan in centralasia
Wed Jun 13 10:09:37 +0000 2018	0	user_mention taliban claim u.s violated their free speech with airstrikes on voice of shariah station
Wed Jun 13 10:09:44 +0000 2018	1	user_mention i used to vote republican when they had compassion and appreciated an educated citizenry its now akin to the taliban
Wed Jun 13 10:09:53 +0000 2018	1	user_mention user_mention good taliban ptm
Wed Jun 13 10:09:55 +0000 2018	0	user_mention user_mention at least pay attention to the question he was asked afghanistan spinners
Wed Jun 13 10:10:00 +0000 2018	1	paisa bolta ha ustad
Wed Jun 13 10:10:03 +0000 2018	0	taliban launch attacks as afghan government ceasefire starts via user_mention
Wed Jun 13 10:10:05 +0000 2018	1	user_mention gandhara is actively engaged in propaganda against pakistans interest in this article they are portraying
Wed Jun 13 10:10:14 +0000 2018	0	dozens of afghan protesters are marching hundreds of kilometres in the country demanding an end to the nearly
Wed Jun 13 10:10:18 +0000 2018	1	beautiful chunky purple yarns make a great afghan pattern
Wed Jun 13 10:10:25 +0000 2018	0	user_mention user_mention the taliban used mentally handicapped children to execute their disgusting violence
Wed Jun 13 10:10:50 +0000 2018	0	muslim societies have sometimes faced criticism for failing to adequately educate women boko
Wed Jun 13 10:10:57 +0000 2018	1	thank you honorable pm user_mention for your very warm message and generous contribution towards the afghan
Wed Jun 13 10:11:13 +0000 2018	1	user_mention i appreciate your struggle i hope you will do something for afghan refugee
Wed Jun 13 10:11:27 +0000 2018	0	user_mention dozens of afghan protesters are marching hundreds of kilometres in the country demanding an end to the nearly
Wed Jun 13 10:11:50 +0000 2018	0	pakistan finally has to pay for providing to haqqani and taliban terrorists us cuts off pakistani
Wed Jun 13 10:11:52 +0000 2018	1	user_mention the so called good taliban do you know anyone here
Wed Jun 13 10:12:07 +0000 2018	0	taliban promised protection but later killed those who stood in their way in kunduz residents
Wed Jun 13 10:12:22 +0000 2018	1	beautiful eyes
Wed Jun 13 10:12:28 +0000 2018	0	is condemning taliban really an act of terrorism how can the state put the students in prison under
Wed Jun 13 10:13:03 +0000 2018	0	user_mention user_mention user_mention user_mention user_mention because they failed to negotiate properly
Wed Jun 13 10:13:39 +0000 2018	1	user_mention thank you honorable pm user_mention for your very warm message and generous contribution towards the afghan cricket
Wed Jun 13 10:13:50 +0000 2018	0	smashed foundation unsecured servers pervert island blumenthal steele doj strzok ohrs page
Wed Jun 13 10:13:58 +0000 2018	1	the commander of the security force assistance brigade says sfab advisers in afghanistan have never come
Wed Jun 13 10:14:01 +0000 2018	1	user_mention what a lion heart may he have a full recovery well done arranging his medical care in birmingham they say all the
Wed Jun 13 10:14:15 +0000 2018	0	dozens of afghan protesters are marching hundreds of kilometres in the country demanding an end to the nearly
Wed Jun 13 10:15:00 +0000 2018	1	optimism grows over afghan ceasefire
Wed Jun 13 10:15:02 +0000 2018	0	user_mention user_mention were always making up with vile humans on this world
Wed Jun 13 10:15:08 +0000 2018	1	send back afghan refugees asap theyre like parasites in our society
Wed Jun 13 10:15:13 +0000 2018	0	user_mention user_mention depois o taliban destruindo a imagem de budas no que radicalismo e desrespeito a
Wed Jun 13 10:15:14 +0000 2018	0	does the koran promote violence hh younus algohar answers a question posed by mr singh
Wed Jun 13 10:15:19 +0000 2018	1	user_mention send back afghan refugees asap theyre like parasites in our society sendbackafghanrefugees deportafghanrefugees
Wed Jun 13 10:15:30 +0000 2018	0	another fake photo exposed
Wed Jun 13 10:15:34 +0000 2018	0	user_mention another fake photo exposed
Wed Jun 13 10:15:48 +0000 2018	0	yemen war deepens no trumpkim meeting notes taliban wants direct talks with us cyberdefending dams and just
Wed Jun 13 10:15:54 +0000 2018	0	wheres the aid money gone afghan girls struggle for education
Wed Jun 13 10:16:07 +0000 2018	0	i liked a user_mention video taliban interview goes wrong
Wed Jun 13 10:16:08 +0000 2018	0	user_mention do white people still get jailed for polygamy in canada in britain
Wed Jun 13 10:16:46 +0000 2018	1	afghan national held at cochin airport foreign currency worth rs crore seized mumbai
Wed Jun 13 10:16:56 +0000 2018	1	user_mention goodbye of engagement changed under user_mention trump eradicate the we are also bombing their
Wed Jun 13 10:17:01 +0000 2018	1	breshna musazai serves as an inspiration to the afghan girls sahar serves thank you
Wed Jun 13 10:17:07 +0000 2018	1	taliban assure afghans of bright future once u.s invaders leave reuters old is new again
Wed Jun 13 10:17:10 +0000 2018	0	author put a hideous afghan in a book heroines pov thinks that for someone to put those ugly colors together
Wed Jun 13 10:17:11 +0000 2018	0	the taliban mad cause they kicks not as funky fresh as mine
Wed Jun 13 10:17:19 +0000 2018	0	only the government that calls them the peace committee we have called them terrorists and the taliban
Wed Jun 13 10:17:27 +0000 2018	0	user_mention bigots and religious fanatics everywhere nobody should leave their homes in fear
Wed Jun 13 10:18:05 +0000 2018	1	user_mention the commander of the security force assistance brigade says sfab advisers in afghanistan have never come under direct
Wed Jun 13 10:18:12 +0000 2018	1	user_mention hand crochet stripe baby blanket afghan crocheted lacy atsocialmedia tweetuk purpledognet
Wed Jun 13 10:18:13 +0000 2018	0	user_mention does the koran promote violence hh younus algohar answers a question posed by mr singh
Wed Jun 13 10:18:19 +0000 2018	1	user_mention user_mention no bill its not the gop that you know is gone forever its an evangelical party now they are the
Wed Jun 13 10:18:25 +0000 2018	1	afghanistan nato welcomes talibans eid days ceasefire
Wed Jun 13 10:18:42 +0000 2018	0	user_mention only the government that calls them the peace committee we have called them terrorists and the taliban
Wed Jun 13 10:18:44 +0000 2018	1	wow hope this is true
Wed Jun 13 10:19:14 +0000 2018	1	i agree
Wed Jun 13 10:19:17 +0000 2018	0	user_mention user_mention user_mention america was coming out of a depression so we really have the means for
Wed Jun 13 10:19:38 +0000 2018	0	an animated film that highlights the hardship endured by the citizens esp women during the taliban era in
Wed Jun 13 10:19:49 +0000 2018	1	the commander of the security force assistance brigade says sfab advisers in afghanistan have never come
Wed Jun 13 10:19:52 +0000 2018	1	so pindi rejected the bail application of pashtun tahafuz movement students surely protest peacefully
Wed Jun 13 10:19:53 +0000 2018	0	user_mention my contribution the misery of menstruation for afghan on the occasion of menstrual hygiene day
Wed Jun 13 10:20:37 +0000 2018	0	wild drilling at the taliban fuck teen girl bahrain hardcore porn video
Wed Jun 13 10:20:53 +0000 2018	0	user_mention user_mention what a complete disgrace of user_mention to use afghan stooges of other
Wed Jun 13 10:21:07 +0000 2018	1	have always loved that tells the untold stories of the world khaled hosseini is also another
Wed Jun 13 10:21:08 +0000 2018	1	user_mention i have been in pain from the moment i saw this pic may allah bring peace and development to
Wed Jun 13 10:21:16 +0000 2018	1	their pseudo friends are enough to let them down much better was expected from ayesha or probably they have run
Wed Jun 13 10:22:11 +0000 2018	1	user_mention user_mention be like taliban
Tue May 29 05:22:13 +0000 2018	0	nds operation kills mostly civilians in nangarhar afg
Tue May 29 05:22:15 +0000 2018	1	user_mention thanks to greeks who left many historical accounts of ancient india otherwise
Tue May 29 05:22:23 +0000 2018	1	at least security check posts fell to the taliban in khwaja ghar district of northeastern takhar province on
Tue May 29 05:22:56 +0000 2018	0	deepstate cia must be pissed user_mention trump has been bombing the crap out of the their afghanistan poppy fields
Tue May 29 05:23:00 +0000 2018	0	user_mention the song gonjeshkake needs to get banned
Tue May 29 05:23:06 +0000 2018	0	hottest big ass latin babe on huge penis of grandpa brothersblowjobs busty
Tue May 29 05:23:08 +0000 2018	1	user_mention i see this for the first time in my life an afghan hindo runs for the parliament battle for democracy eventually wins
Tue May 29 05:23:42 +0000 2018	1	mi ex me manda beauty afghan women fucking video sexy photos without a dress
Tue May 29 05:23:45 +0000 2018	1	user_mention afghans need to stop expecting other ethnicities to respect them when they even get along with the different ethnic
Tue May 29 05:23:48 +0000 2018	0	user_mention user_mention user_mention this has council for national policy stink all over it you dont know who
Tue May 29 05:23:54 +0000 2018	1	user_mention so please tell us jim molan
Tue May 29 05:23:59 +0000 2018	1	user_mention never forget please help me honor the sacrifice of pfc tyler r kubelt
Tue May 29 05:24:35 +0000 2018	0	returned to a land of war and want
Tue May 29 05:24:52 +0000 2018	1	user_mention not only baloch people but activists from ahwazi arab community afghan community also stands in solidarity with us
Tue May 29 05:24:55 +0000 2018	1	pakistan afghanistan initiated a new bilateral engagement framework apapps in this may to achieve
Tue May 29 05:25:04 +0000 2018	0	user_mention user_mention user_mention this has council for national policy stink all over it you dont know
Tue May 29 05:25:12 +0000 2018	0	user_mention trumps air campaign prompting taliban to shut down heroin labs
Tue May 29 05:25:19 +0000 2018	0	taliban commander orders closure of opium labs in towns and suggests movement fears local
Tue May 29 05:25:24 +0000 2018	0	user_mention an afghan man who named his son donald trump says his life is in danger after the taliban killed someone who helped
Tue May 29 05:25:34 +0000 2018	1	user_mention in remembrance of better men than i
Tue May 29 05:25:37 +0000 2018	1	taliban kills afghan man who awarded medal of bravery to trump user_mention user_mention user_mention
Tue May 29 05:26:17 +0000 2018	0	user_mention there is no black and white mate not is there right or wrong there are no absolutes in life a
Tue May 29 05:26:51 +0000 2018	1	user_mention nato supports the afghan security forces through the ana trust fund a huge number of projects is supported that benefit
Tue May 29 05:26:57 +0000 2018	1	pakistan afghanistan initiated a new bilateral engagement framework apapps in this may to achieve
Tue May 29 05:26:59 +0000 2018	1	afghan national security
Tue May 29 05:27:00 +0000 2018	0	mistakenly kill by
Tue May 29 05:27:20 +0000 2018	0	the territory of khwajaghar district was attacked by taliban militants the provincial governor
Tue May 29 05:27:40 +0000 2018	0	as a result of airstrikes on the territory of nangarhar district were killed isis militants in addition
Tue May 29 05:27:45 +0000 2018	0	this gif is bloody creepy
Tue May 29 05:27:53 +0000 2018	1	you respectful or are you just trying to be part of the wave and what will get you more rts if your with poc
Tue May 29 05:28:08 +0000 2018	0	user_mention always until tribalism kicks in and we start hating on other ethnic groups that reside within our
Tue May 29 05:28:48 +0000 2018	0	relatives of afghan senate chairman among dead
Tue May 29 05:29:43 +0000 2018	1	user_mention user_mention our brave armys in world and they always fighting for our land may allah protect all
Tue May 29 05:30:34 +0000 2018	1	user_mention pound spent in croydon is of far more value to the country than a pound spent in
Tue May 29 05:30:43 +0000 2018	0	user_mention relatives of afghan senate chairman among dead
Tue May 29 05:30:44 +0000 2018	0	user_mention user_mention afghan forces mistakenly kill nine people
Tue May 29 05:30:53 +0000 2018	0	user_mention ant middleton reveals taliban kill him but thought die on
Tue May 29 05:30:57 +0000 2018	1	very sexy slave homemade japanies sexy rape videos com afghan homemade video
Tue May 29 05:31:13 +0000 2018	1	trump wants to stop the flow of heroine and opioids into america hes targeting the much
Tue May 29 05:31:14 +0000 2018	0	user_mention terrible isnt it
Tue May 29 05:31:25 +0000 2018	1	user_mention terrorists kill in afghanistan a courageous tribal elder who awarded potus a gold medal for courage because he
Tue May 29 05:31:27 +0000 2018	0	afghan forces mistakenly kill nine
Tue May 29 05:31:30 +0000 2018	1	user_mention hand crochet entrelac baby blanket afghan bright atsocialmedia tweetuk purpledognet etsy
Tue May 29 05:31:53 +0000 2018	0	user_mention the us government is responsible for these atomic establishment of isis and taliban killing
Tue May 29 05:32:10 +0000 2018	0	user_mention will pranab mukherjee with a muslim or sikh or naxal organisation that has a violent track record like rss if
Tue May 29 05:32:18 +0000 2018	1	user_mention a remarkable and memorable story here ive never read anything like it
Tue May 29 05:32:53 +0000 2018	1	must read piece by user_mention fresh framework for restoring pak afghan peace
Tue May 29 05:33:14 +0000 2018	1	user_mention iran regime increases support for taliban irgcterrorists irgc_out iranregimechange
Tue May 29 05:33:23 +0000 2018	0	casero de xamateur afghan homemadesex big ass lady ugandafucking video
Tue May 29 05:33:51 +0000 2018	0	user_mention afghan forces mistakenly kill nine people
Tue May 29 05:34:26 +0000 2018	0	abduction
Tue May 29 05:34:28 +0000 2018	1	the taliban know the feeling
Tue May 29 05:34:36 +0000 2018	1	america sent its best
Tue May 29 05:34:50 +0000 2018	0	user_mention user_mention nobody has killed afghan civilians as much as user_mention ana andsf nds
Tue May 29 05:35:12 +0000 2018	0	our bad guys
Tue May 29 05:35:37 +0000 2018	1	user_mention user_mention pound spent in croydon is of far more value to the country than a pound spent in blonde
Tue May 29 05:35:39 +0000 2018	0	tatted college jock caught and fucked bareback by ryan conner interracial pics
Tue May 29 05:36:06 +0000 2018	1	god bless tylers family
Tue May 29 05:36:20 +0000 2018	0	trumps air campaign prompting taliban to shut down heroin labs via user_mention
Tue May 29 05:36:24 +0000 2018	1	user_mention lets be clear jim molan doesnt give a shit all he has to do is sit there mouthing crap so he can enjoy his
Tue May 29 05:36:27 +0000 2018	1	let me help
Tue May 29 05:36:37 +0000 2018	0	afghan forces kill
Tue May 29 05:36:46 +0000 2018	0	user_mention army sgt buddy j hughie kia february
Tue May 29 05:36:47 +0000 2018	1	user_mention at least security check posts fell to the taliban in khwaja ghar district of northeastern takhar province on monday
Tue May 29 05:37:07 +0000 2018	1	user_mention yellow white crib blanket hand crocheted baby afghan or toddler throw free ship
Tue May 29 05:37:12 +0000 2018	1	user_mention user_mention all the best for english and afghan test
Tue May 29 05:37:20 +0000 2018	1	user_mention security check posts fall to taliban in
Tue May 29 05:37:43 +0000 2018	1	the role of afghan youths in the peace process and countering extremism will be discussed in a gathering at
Tue May 29 05:37:53 +0000 2018	0	user_mention afghanistan fighting season assessing the alkhadaq spring offensive user_mention
Tue May 29 05:38:10 +0000 2018	1	user_mention congratulations rashidkhan for getting ceat t20 bowler of the year
Tue May 29 05:38:16 +0000 2018	1	user_mention user_mention sure mr chairman
Tue May 29 05:39:22 +0000 2018	0	user_mention meet the faced hypocrite lying first lady of afghan nazi regime in the western media she claims she is a christian but
Tue May 29 05:39:29 +0000 2018	0	user_mention josh was wounded badly and being drug away by the taliban when then sp4 sal giunta went after them fought like a true
Tue May 29 05:39:36 +0000 2018	0	user_mention do you not forget to open the market for afghan saffron as too much difficulties for afghan saffron while exporting to china
Tue May 29 05:39:57 +0000 2018	0	user_mention pakistan has no choice but to enter afghanistan syria
Tue May 29 05:40:15 +0000 2018	0	user_mention user_mention more user_mention soldiers were killed or permanently injured by clinical trials of the user_mention user_mention
Tue May 29 05:40:20 +0000 2018	1	user_mention a leader from the afghan sikh community has decided to run for parliament for the first time and it brings me joy i
Tue May 29 05:40:23 +0000 2018	1	afghanistan flattery of the american president may work in north korea and washington
Tue May 29 05:40:27 +0000 2018	1	what a great achievement wish him best of luck
Tue May 29 05:40:31 +0000 2018	0	afghan forces mistakenly kill
Tue May 29 05:40:51 +0000 2018	0	terrorists belonging to outlawed tehreekitaliban pakistan tpp killed near gujrat strategic intelligence
Tue May 29 05:40:53 +0000 2018	1	lol imagine this was the other way round a christian poking a hole at a mosque instruction and calling
Tue May 29 05:40:55 +0000 2018	1	now playing afghan jalebi film version by akhtar channal
Tue May 29 05:41:05 +0000 2018	0	user_mention terrorists belonging to outlawed tehreekitaliban pakistan tpp killed near gujrat strategic intelligence service
Tue May 29 05:41:07 +0000 2018	0	user_mention lol imagine this was the other way round a christian poking a hole at a mosque instruction and calling them fools
Tue May 29 05:41:18 +0000 2018	1	user_mention encroachment carried out by afghan tackled effectively by female ac kohat gul bano unprecedented operation led by
Tue May 29 05:41:21 +0000 2018	0	user_mention afghan forces mistakenly kill
Tue May 29 05:41:46 +0000 2018	0	and the cold war continues
Tue May 29 05:41:53 +0000 2018	0	lol i bet you tweeted this with no war in your
Tue May 29 05:41:57 +0000 2018	0	afghan president ghani labelled fatamerger violation of durandline india uk in kabuls concerns
Tue May 29 05:42:01 +0000 2018	0	khaama relatives of afghan senate chairman among dead
Tue May 29 05:43:16 +0000 2018	1	it has changed for better afghanistan will change for better emo_pos afghanistancan afghanistan
Tue May 29 05:43:34 +0000 2018	0	trumps air campaign prompting taliban to shut down heroin labs breitbart news mullah
Tue May 29 05:43:48 +0000 2018	1	user_mention rccg dont want their christain worshipers to keep
Tue May 29 05:44:21 +0000 2018	1	such things definitely makes changes for next generation
Tue May 29 05:44:33 +0000 2018	1	user_mention registering to vote in kabul for our upcoming parliamentary elections in october voting is a privilege and as such
Tue May 29 05:44:36 +0000 2018	1	rags on my face like i am taliban
Tue May 29 05:44:57 +0000 2018	0	a number of relatives of the senate chairman fazal hadi muslimyar user_mention are among those killed on afghan
Tue May 29 05:45:13 +0000 2018	0	europe is rejecting thousands of afghan asylum seekers a year but what awaits them back home
Tue May 29 05:45:48 +0000 2018	0	user_mention five soldiers were trapped in a truck sgt joshua hardt
Tue May 29 05:45:51 +0000 2018	1	this is a sign of change plurality and inclusion make a nation more beautiful
Tue May 29 05:45:52 +0000 2018	1	ethnic afghan american basketball activities shared from
Tue May 29 05:46:13 +0000 2018	0	officials afghan forces mistakenly kill
Tue May 29 05:46:33 +0000 2018	0	user_mention quarantine the taliban areas where polio eradication is not welcome
Tue May 29 05:47:01 +0000 2018	0	afghan forces kill nine people
Tue May 29 05:47:28 +0000 2018	1	coas also shared his engagement with afghan leadership for enhanced cooperation and security measures along
Tue May 29 05:47:46 +0000 2018	1	the entrenched patronage network has wreaked afghan institutions when ministers treat public office as their
Tue May 29 05:47:47 +0000 2018	0	user_mention bruh who made these creepy ass edits she supposed to stare at me while i eat my kabob not wink and smile
Tue May 29 05:47:52 +0000 2018	0	user_mention rss is indias domestic weapon to kill muslims
Tue May 29 05:48:02 +0000 2018	0	amazing teen punished with big teen boys sleping molested xx ww afghan big
Tue May 29 05:48:05 +0000 2018	1	user_mention pashto poetry is the best
Tue May 29 05:48:08 +0000 2018	0	user_mention europe is rejecting thousands of afghan asylum seekers a year but what awaits them back home
Tue May 29 05:48:18 +0000 2018	1	hope enjoy build or burn taliban trizzy user_mention
Tue May 29 05:48:51 +0000 2018	1	user_mention ethnic afghan american basketball activities shared from
Tue May 29 05:49:20 +0000 2018	1	black bright multicolor hand crocheted for machine wash
Tue May 29 05:49:54 +0000 2018	0	four teams went in to fight the taliban
Tue May 29 05:50:06 +0000 2018	1	user_mention we are proud of our students who won
Tue May 29 05:50:26 +0000 2018	0	ant middleton reveals taliban kill him but thought die
Tue May 29 05:50:40 +0000 2018	0	on top of other diplomatic failures
Tue May 29 05:50:53 +0000 2018	1	young american hero
Tue May 29 05:50:54 +0000 2018	1	user_mention hope enjoy build or burn taliban trizzy user_mention
Tue May 29 05:51:11 +0000 2018	0	user_mention a guy who hates america as much or more than the taliban was elected president
Tue May 29 05:52:08 +0000 2018	1	user_mention an afghan who helped organize the minting of a gold medal thanking president trump for his support of afghanistan was
Tue May 29 05:52:12 +0000 2018	1	user_mention i dont fear failure i only fear the slowing up of the engine inside of afghanarmy afghanmilitary
Tue May 29 05:52:15 +0000 2018	0	user_mention user_mention user_mention and the islamic state is involved in a violent struggle with the taliban
Tue May 29 05:52:21 +0000 2018	0	hindus and sikhs are a minority that has been historically oppressed and subjucated here in afghanistan if this
Tue May 29 05:53:15 +0000 2018	0	music jonnyexistence no mask prod user_mention by taliban trizzy
Tue May 29 05:53:31 +0000 2018	0	music jonnyexistence damage prod user_mention by taliban trizzy
Tue May 29 05:54:00 +0000 2018	1	user_mention these honestly beg the hardest to be iranian
Tue May 29 05:54:28 +0000 2018	1	when you are looking for fun
Tue May 29 05:54:32 +0000 2018	1	user_mention user_mention user_mention lmao at the vid and user_mention this is the least afghan pashto accent ive ever heard mate
Tue May 29 05:54:47 +0000 2018	1	user_mention user_mention punjab army only target pashtuns but now everyone knows that they are supporting taliban
Tue May 29 05:54:56 +0000 2018	1	pic gay sex stocking big first time grant is impatient for afghan gay sex porn
Tue May 29 05:55:02 +0000 2018	1	user_mention retweet to honor her so that she is air force senior airman ashton l.m goodman
Tue May 29 05:55:23 +0000 2018	0	user_mention user_mention user_mention user_mention user_mention user_mention a flawed unprincipled foreign policy can collide with
Tue May 29 05:55:25 +0000 2018	1	pakistan afghanistan initiated a new bilateral engagement framework apapps in this may to achieve
Tue May 29 05:55:30 +0000 2018	1	user_mention black bright multicolor hand crocheted for machine wash
Tue May 29 05:55:46 +0000 2018	0	afghan gov providing training to isis terrorists in afghanistan user_mention
Tue May 29 05:55:47 +0000 2018	1	user_mention ask them why are they still nurturing good taliban
Tue May 29 05:56:00 +0000 2018	1	kabul libraryonwheels drives afghan children to read lovely piece by user_mention
Tue May 29 05:56:30 +0000 2018	1	user_mention user_mention listen i want to play ww2 game for that i can always get cod the reason i choose
Tue May 29 05:56:48 +0000 2018	1	user_mention atomic power courtesy nawaz courtesy nawaz courtesy nawaz awards courtesy
Tue May 29 05:57:02 +0000 2018	1	user_mention germany free balochistan movement user_mention organised a rally and protest demonstration in hannover activists
Tue May 29 05:57:20 +0000 2018	0	air campaign prompting taliban to shut down heroin labs
Tue May 29 05:57:35 +0000 2018	0	i didnt really know most of the marines we lost
Tue May 29 05:57:48 +0000 2018	0	user_mention air campaign prompting taliban to shut down heroin labs
Tue May 29 05:57:52 +0000 2018	1	user_mention us govt overestimated its ability to build reform govt institutions in afghanistan focused on troop s geographic
Tue May 29 05:58:22 +0000 2018	1	user_mention indian cricket ki sachin entha impact create chesado ala rashid khan afghan cricket ki ankunta akada most exitement feel
Tue May 29 05:58:26 +0000 2018	0	kabul afghan shehar nangahar me sarkari fouj ki firing
Tue May 29 05:58:42 +0000 2018	0	user_mention nine civilians killed in eastern afghan province
Tue May 29 05:58:45 +0000 2018	1	user_mention user_mention its in the larger interest of afghanistan that she doesnt meddle in the internal
Tue May 29 05:59:13 +0000 2018	1	user_mention ttp pakistani taliban comes out in support of manzoor pashteens pashtun tahaffuz movement bugti
Tue May 29 05:59:22 +0000 2018	0	user_mention the legislation is a danger to democracy in hungary and in europe as well
Tue May 29 05:59:26 +0000 2018	1	user_mention germany free balochistan movement organised a rally and protest demonstration in hannover activists from ahwazi
Tue May 29 05:59:28 +0000 2018	0	user_mention the legislation to be presented in hungary tomorrow will apparently make it illegal to monitor border so
Tue May 29 06:00:01 +0000 2018	0	nine civilians killed in eastern afghan province
Tue May 29 06:00:23 +0000 2018	1	user_mention high level afghan delegation led by national security advisor haneef atmar comprising nds chief masum stanekzai
Tue May 29 06:00:48 +0000 2018	1	a public bus is a new symbol of hope in afghanistan the bus is kabuls first ever library on wheels offering
Tue May 29 06:00:54 +0000 2018	0	user_mention afghan forces mistakenly kill
Tue May 29 06:01:00 +0000 2018	0	air campaign prompting taliban to shut down heroin labs
Tue May 29 06:01:23 +0000 2018	1	user_mention there is more to it than what pidis can openly accept
Tue May 29 06:01:31 +0000 2018	0	user_mention an afghan man made a gold medal thanking president trump for helping his country he was soon killed by the taliban
Tue May 29 06:01:33 +0000 2018	1	user_mention wpso joined a round table of women rights organizations activists with the srsg this morning shared recommendations
Tue May 29 06:01:34 +0000 2018	1	last day simply follow and retweet you can win wendy craigs chuftyfliffing afghan mongoose
Tue May 29 06:01:44 +0000 2018	0	sas hardman user_mention talks about his toughest challenge yet being trapped at summit and barely
Tue May 29 06:01:49 +0000 2018	0	user_mention afghanistan violence against afghan women carried out with impunity afp
Tue May 29 06:01:53 +0000 2018	1	user_mention strong opposition to afghanistans bilateral security agreement bsa with the us is on rise in afghan senate some
Tue May 29 06:01:54 +0000 2018	1	ipl when sachin praise left afghan spinner rashid
Tue May 29 06:02:07 +0000 2018	0	afghansitan ist nicht sicher stoppt die gewalt gegen frauen in afghanistan bleiben
Tue May 29 06:02:09 +0000 2018	1	user_mention user_mention but afghan nazi on twitter tell us everything is fine in afghanistan and afghan army
Tue May 29 06:02:26 +0000 2018	0	nine civilians killed in eastern afghan province
Tue May 29 06:02:35 +0000 2018	1	user_mention afghanistan inte internflykt uteslutet seven security
Tue May 29 06:03:07 +0000 2018	1	dawa khan is yet another committed youngster to run for upcoming parliamentary elections young generation has
Tue May 29 06:03:10 +0000 2018	0	user_mention afghan forces mistakenly kill civilians and police in raid on suspected isis base
Tue May 29 06:03:12 +0000 2018	1	america must work honestly for peace in afghanistan
Tue May 29 06:03:34 +0000 2018	0	nine civilians killed in eastern afghan province
Tue May 29 06:04:01 +0000 2018	1	librarybus in afghanistan brings is safe and fun haven for reading short video here
Tue May 29 06:04:19 +0000 2018	1	user_mention please read the records before tweeting or is it asking too much of you
Tue May 29 06:04:31 +0000 2018	0	afg taliban militants shot and killed a police officer on the roadside after they took him out of a passanger
Tue May 29 06:04:34 +0000 2018	0	user_mention malala yousafzai is in incredible young woman an activist and human rights adversary startupgrind nobelpeaceprize
Tue May 29 06:04:40 +0000 2018	0	you know whats worse than a serban taliban a suitandtie taliban professionals who are religious extremists
Tue May 29 06:04:55 +0000 2018	0	nine civilians killed in eastern afghan provinceall in one ionternational news
Tue May 29 06:05:13 +0000 2018	1	indian ministry of home affairs approves construction of
Tue May 29 06:05:31 +0000 2018	0	nine civilians killed in eastern afghan province
Tue May 29 06:05:36 +0000 2018	1	user_mention thank you user_mention for sharing our story
Tue May 29 06:05:49 +0000 2018	0	gina valentina teen pussy packed to the afghan gay teen porn hardcore cry porn
Tue May 29 06:05:59 +0000 2018	0	afp violence against afghan women carried out with impunity un afghanistan unama un women violence
Tue May 29 06:06:04 +0000 2018	1	sexy petite chinese girl dancing hindi aavaj sexy vedeo hd pornstars movies
Tue May 29 06:06:10 +0000 2018	0	user_mention officials afghan forces mistakenly kill
Tue May 29 06:06:15 +0000 2018	0	access to justice for afghan women victims of violence un envoy
Tue May 29 06:07:07 +0000 2018	0	user_mention is this not another taliban or naxalvad in the did they get permission to carry these weapons
Tue May 29 06:07:48 +0000 2018	0	yall just confused tbh
Tue May 29 06:07:59 +0000 2018	1	user_mention access to justice for afghan women inadequate un
Tue May 29 06:08:23 +0000 2018	1	we are afghan tv this is an entertainment channel in languages.mission is to tell that pashtoon
Tue May 29 06:08:29 +0000 2018	0	user_mention afghan forces mistakenly kill people most of them civilians during a raid at a house in nangarhar
Tue May 29 06:09:11 +0000 2018	0	user_mention hindu society extremists are part of democratic set up muslim terrorist are mainly insurgent muslimsnever elected
Tue May 29 06:09:35 +0000 2018	0	new article afghan forces kill
Tue May 29 06:10:19 +0000 2018	1	must begin with the trust that neither covets an inch of the others territory
Tue May 29 06:11:08 +0000 2018	0	user_mention afghan forces have killed nine people
Tue May 29 06:11:17 +0000 2018	0	ramadan in afghanistan muslims murder five workers who were clearing land
Tue May 29 06:11:35 +0000 2018	1	user_mention must begin with the trust that neither covets an inch of the others territory
Tue May 29 06:12:02 +0000 2018	1	thank you for your service gone too soon r i p
Tue May 29 06:12:15 +0000 2018	0	user_mention you know whats worse than a serban taliban a suitandtie taliban professionals who are religious extremists
Tue May 29 06:12:24 +0000 2018	1	user_mention user_mention please dont bring the taliban part
Tue May 29 06:13:16 +0000 2018	1	taliban kills afghan man who awarded medal of bravery to trump
Tue May 29 06:13:17 +0000 2018	1	user_mention afghan fatemah qaderyan speaks about her inspiring girls robotic team the afghan dreamers do everything we can for
Tue May 29 06:13:19 +0000 2018	1	user_mention thank you for your service gone too soon r i p
Tue May 29 06:13:32 +0000 2018	1	ipl when sachin praise left afghan spinner rashid
Tue May 29 06:13:56 +0000 2018	0	violence against afghan women carried out with impunity un
Tue May 29 06:14:07 +0000 2018	1	what does that even mean the hypocrisy is laughable
Tue May 29 06:14:08 +0000 2018	0	user_mention this is typical for all forces trained by great us advisors who have habbit to create collateral damage among
Tue May 29 06:14:12 +0000 2018	1	twistys alyssa branch starring at pure watch free online ancient babe
Tue May 29 06:14:45 +0000 2018	1	won me a jets mug at the afghan walmart
Tue May 29 06:14:52 +0000 2018	1	user_mention yes so your zakat will go directly to isis in syria
Tue May 29 06:15:00 +0000 2018	0	user_mention fuck liam gallagher
Tue May 29 06:15:03 +0000 2018	0	afghan forces have killed nine people
Tue May 29 06:15:04 +0000 2018	1	access to justice for afghan women inadequate un envoy tolonews
Tue May 29 06:15:24 +0000 2018	1	user_mention user_mention you fund and support isis in iraq and syria you supported the taliban vs the
Tue May 29 06:15:33 +0000 2018	1	user_mention congrats
Tue May 29 06:15:48 +0000 2018	0	user_mention students killed by gun violence in schools this year military deaths in combat this year fighting isis and the
Tue May 29 06:16:02 +0000 2018	1	black angel is ready to fulfill your fantasies ww black cranny fuck
Tue May 29 09:37:14 +0000 2018	1	major adam jowlett was engaged in a fight with the taliban in what is now their capital then elders called for a
Tue May 29 09:37:36 +0000 2018	0	user_mention neues aus dem angeblich sicheren afghanistan letzte woche haben die taliban die provinzhauptstadt farah angegriffen
Tue May 29 09:37:55 +0000 2018	1	iran supporting the taliban in
Tue May 29 09:37:57 +0000 2018	1	ipl when sachin praise left afghan spinner rashid
Tue May 29 09:40:00 +0000 2018	1	r.i.p.god bless you an thank you for your service
Tue May 29 09:40:14 +0000 2018	1	user_mention major adam jowlett was engaged in a fight with the taliban in what is now their capital then elders called for a ceasefire
Tue May 29 09:40:46 +0000 2018	0	user_mention as vile as war and conflict is
Tue May 29 09:41:20 +0000 2018	1	user_mention pakistan and afghanistan have expressed the resolve to work together to strengthen bilateral relations and improve security
Tue May 29 09:41:32 +0000 2018	1	user_mention a public bus is a new symbol of hope in afghanistan the bus is kabuls first ever library on wheels offering street kids
Tue May 29 09:41:48 +0000 2018	1	seeker free anime non nude teen gallery jennifer grey sex scene afghan porn picture anorexia and sex
Tue May 29 09:42:06 +0000 2018	1	my bank holiday
Tue May 29 09:42:14 +0000 2018	0	user_mention withdrew from next t20 series against afghanistan in india because of an injured
Tue May 29 09:42:15 +0000 2018	1	afghan user_mention and her robotic team the afghan dreamers inspired the world winning silver medal in us contest
Tue May 29 09:42:52 +0000 2018	0	user_mention user_mention withdrew from next t20 series against afghanistan in india because of an injured foot
Tue May 29 09:43:16 +0000 2018	0	afghan official taliban kill workers clearing land mines via user_mention
Tue May 29 09:43:19 +0000 2018	1	bring home our trump has brought back u.s hostages without making painful concessions such
Tue May 29 09:43:47 +0000 2018	0	islamabad talks aimed to curb violence
Tue May 29 09:43:51 +0000 2018	1	talks the best way bring peace
Tue May 29 09:44:00 +0000 2018	1	taliban kill tribal elder for awarding trump a medal tolonews
Tue May 29 09:44:08 +0000 2018	0	returned to a land of war and want
Tue May 29 09:44:28 +0000 2018	1	and thanks to user_mention otherwise many like me skeptically would have believed peddlers like ips thug
Tue May 29 09:44:55 +0000 2018	1	user_mention salam alaikom afghanistan an afghan commando guards the perimeter of a compound in farah province security
Tue May 29 09:45:29 +0000 2018	0	user_mention i want to change the image of my country my team and i know the dangers in the water there are sharks but we know
Tue May 29 09:45:33 +0000 2018	0	user_mention afghan sikhs make a small population of afghanistan in the past they faced discrimination even were banned
Tue May 29 09:45:39 +0000 2018	0	user_mention afghan entrepreneur men think got the whole world figured out and every other nationality is inferior to them except
Tue May 29 09:45:40 +0000 2018	0	teen star khan leads afghan attack in historic india test cricketthingssa
Tue May 29 09:45:41 +0000 2018	0	air campaign prompting taliban to shut down heroin labs
Tue May 29 09:45:55 +0000 2018	0	user_mention cc user_mention excuse me we the pp strongly condemn the violence your mini taliban in jeans caused setting pp
Tue May 29 09:46:23 +0000 2018	0	afghan women denied justice over violence
Tue May 29 09:46:53 +0000 2018	0	user_mention afghan women denied justice over violence
Tue May 29 09:46:59 +0000 2018	0	afghan forces night raid kills civlians in nangarhar
Tue May 29 09:47:19 +0000 2018	0	user_mention rula ghani is a respected woman shell harm this image if indulges in her husbands dirty ethnic politics her claim
Tue May 29 09:47:26 +0000 2018	0	user_mention pakistani intelligence blocked a prisoner swap to release dr aafia siddiqui user_mention reveals her attempts to
Tue May 29 09:48:01 +0000 2018	0	one got shot dead in peshawar city pakistan while another runs for afghan parliament in afghanistan the most
Tue May 29 09:49:05 +0000 2018	1	next up grey trees afghan pale ale
Tue May 29 09:51:17 +0000 2018	0	afghan women have superhuman abilities to withstand the harshest conditions and continue to support their
Tue May 29 09:51:18 +0000 2018	0	user_mention taliban pressure around ghazni city has also increased significantly
Tue May 29 09:51:33 +0000 2018	0	air campaign prompting taliban to shut down heroin maga tcot pjnet rednationrising covfefe
Tue May 29 09:51:36 +0000 2018	0	afghan forces night raid kills civlians in nangarhar via user_mention
Tue May 29 09:53:06 +0000 2018	1	user_mention user_mention at least better than reluu katay of taliban niazi
Tue May 29 09:53:40 +0000 2018	1	user_mention sewai was a former stronghold of taliban in bajaur seeing its lights return gives me happiness like nothing else peace
Tue May 29 09:53:45 +0000 2018	0	afghan forces night raid kills civlians in nangarhar
Tue May 29 09:54:24 +0000 2018	0	user_mention afghan women denied justice over violence
Tue May 29 09:54:34 +0000 2018	0	women denied justice over violence
Tue May 29 09:55:02 +0000 2018	0	user_mention the media at least owes them an honest debate about whether the year old afghan war is really worth more dead americans
Tue May 29 09:55:23 +0000 2018	0	user_mention pres ghanis deputy spox resigned to run upcoming parliamentary elections
Tue May 29 09:55:28 +0000 2018	0	user_mention iran warns pakistan of islamic state presence along pakafghan border the express tribune via
Tue May 29 09:55:54 +0000 2018	1	a heart felt salute and may you be with god for eternity
Tue May 29 09:56:33 +0000 2018	0	was an afghan led operation no u.s forcesafghanistan personnel were involved in this operation
Tue May 29 09:57:08 +0000 2018	1	user_mention to share this from my etsy shop chenille crochet baby blanket
Tue May 29 09:57:19 +0000 2018	0	afghan special forces kill at least civilians in nangarhar night raid via user_mention
Tue May 29 09:57:28 +0000 2018	1	an afghan man who legally named his son donald trump has now said he no longer feels safe and has fled afghanistan
Tue May 29 09:58:19 +0000 2018	1	an afghan man who legally named his son donald trump has now said he no longer feels safe and has fled afghanistan
Tue May 29 09:58:24 +0000 2018	0	teen star khan leads afghan attack in historic india test the khan was a star performer in the
Tue May 29 09:58:54 +0000 2018	0	afghan forces night raid kills civlians in nangarhar via user_mention worldnews
Tue May 29 09:59:08 +0000 2018	1	user_mention trump wants to stop the flow of heroine and opioids into america hes targeting the much
Tue May 29 10:00:00 +0000 2018	0	user_mention was an afghan led operation no u.s forcesafghanistan personnel were involved in this operation
Tue May 29 10:00:42 +0000 2018	1	user_mention good morning you all october
Tue May 29 10:00:45 +0000 2018	0	yes but especial the veterans at highest risk of suicide the focus has been on vets w ptsd for
Tue May 29 10:00:53 +0000 2018	1	hahaha omg why
Tue May 29 10:01:00 +0000 2018	1	bring an afghan girl and wanting to travel go well together
Tue May 29 10:01:11 +0000 2018	1	parents should think twice before they name their kids like its a joke
Tue May 29 10:01:26 +0000 2018	0	afghan mps demand annulment of deal allowing us troops to stay
Tue May 29 10:01:42 +0000 2018	0	he wont be welcomed in the usa though
Tue May 29 10:01:46 +0000 2018	1	natural selection
Tue May 29 10:02:08 +0000 2018	0	afghan forces night raid kills civlians in nangarhar
Tue May 29 10:02:27 +0000 2018	0	afghan mps demand annulment of deal allowing us troops to stay
Tue May 29 10:02:35 +0000 2018	0	when bad decisions come back to bite you in the ass also
Tue May 29 10:02:41 +0000 2018	1	user_mention user_mention actually theyre a happy point of divergence and i was thinking closer to taliban v
Tue May 29 10:02:50 +0000 2018	0	user_mention smh had to be an afghan church
Tue May 29 10:03:21 +0000 2018	1	oh please like that the entire point
Tue May 29 10:03:34 +0000 2018	1	user_mention afghan food is the best food in the universe thats facts
Tue May 29 10:03:35 +0000 2018	1	user_mention germany free balochistan movement organised a rally in hannover ahwazi
Tue May 29 10:03:46 +0000 2018	1	user_mention an aerial view of the breathtaking afghan mountains
Tue May 29 10:04:07 +0000 2018	0	user_mention nine civilians killed in eastern afghan province
Tue May 29 10:04:09 +0000 2018	0	user_mention taliban suicide bomber hits afghan forces in helmand
Tue May 29 10:04:23 +0000 2018	0	user_mention user_mention user_mention user_mention this has council for national policy stink all over it you dont know who the
Tue May 29 10:04:53 +0000 2018	0	user_mention user_mention da bilkul haqeeqat de rora pa dagha laar che mung terigo no zamung na ba ye kapre weste da checking pa
Tue May 29 10:05:12 +0000 2018	0	did you know there is such thing as a taliban counterrevenue campaign true it is designed to degrade the
Tue May 29 10:05:17 +0000 2018	1	oh god why
Tue May 29 10:05:29 +0000 2018	1	user_mention good news especially for afghan fans all the best rashid for ever
Tue May 29 10:06:25 +0000 2018	0	user_mention one million innocent iraqi and afghan children tasted death
Tue May 29 10:06:41 +0000 2018	1	were all going to laugh at you
Tue May 29 10:06:43 +0000 2018	1	user_mention shouldve named him obama he would be completely safe in a taliban area
Tue May 29 10:06:48 +0000 2018	1	user_mention user_mention user_mention the balcony incident that earned free pass to usa video visually correspond to
Tue May 29 10:06:53 +0000 2018	1	an afghan man who legally named his son donald trump has now said he no longer feels safe and has fled afghanistan
Tue May 29 10:07:29 +0000 2018	1	afghan businessman mr naeem afghan has kindly donated clothes for orphans penpath will shortly distribute
Tue May 29 10:07:49 +0000 2018	1	afghan special forces botch up operation
Tue May 29 10:08:15 +0000 2018	1	user_mention jewel tone crochet
Tue May 29 10:08:44 +0000 2018	0	user_mention afghan women denied justice over violence
Tue May 29 10:08:58 +0000 2018	0	probably because of the large concentration of taliban and isis terrorists in
Tue May 29 10:09:03 +0000 2018	0	download to watch live teen star rashid khan leads afghan attack in historic india
Tue May 29 10:09:32 +0000 2018	1	lmao
Tue May 29 10:09:50 +0000 2018	0	user_mention disturbing video of alleged civilian casualties resulted from an afghan sf ops in nangarhar province after kunduz
Tue May 29 10:09:53 +0000 2018	0	i met a guy in eastern jordan years ago who named his son after the dude who threw his shoe at george bush no
Tue May 29 10:09:56 +0000 2018	1	pure kindermishandeling om je kind zo naar donald trump te noemen zou zodra het kan naam veranderen
Tue May 29 10:10:00 +0000 2018	1	user_mention an afghan man who legally named his son donald trump has now said he no longer feels safe and has
Tue May 29 10:10:05 +0000 2018	1	user_mention must begin with the trust that neither covets an inch of the others territory
Tue May 29 10:10:07 +0000 2018	1	user_mention videos explaining various verses of quran in great details by younusalgohar koran
Tue May 29 10:10:24 +0000 2018	1	hoping to see more of these patriots taking over
Tue May 29 10:10:32 +0000 2018	1	security check posts fall to taliban in takhar province
Tue May 29 10:10:57 +0000 2018	1	user_mention steps towards afghan girls education success ii is the largest education programme funded by user_mention learn more
Tue May 29 10:11:01 +0000 2018	0	user_mention afghan women denied justice over violence un
Tue May 29 10:11:03 +0000 2018	1	user_mention lolz totally just an allegation
Tue May 29 10:11:12 +0000 2018	0	user_mention pues no me parece una acertada criticar el nombramiento de de cos si hubieran nombrado ahora a un
Tue May 29 10:11:40 +0000 2018	1	have you ever made a toddler so mad you had to flee a country good luck with the refugee thing
Tue May 29 10:11:50 +0000 2018	0	user_mention did you know there is such thing as a taliban counterrevenue campaign true it is designed to degrade the
Tue May 29 10:11:54 +0000 2018	1	user_mention the light of peace is coming to kabul now i wish beltandroad will be the messenger of the light of peace and
Tue May 29 10:12:02 +0000 2018	1	user_mention uk crossparty defense committee scheme has dismally failed to give any meaningful assurance of
Tue May 29 10:12:04 +0000 2018	1	user_mention user_mention i am not surprised afghan has excellent spin bowling rashid mujeeb
Tue May 29 10:12:05 +0000 2018	1	user_mention lolz just an allegation
Tue May 29 10:12:20 +0000 2018	0	stupid sad
Tue May 29 10:12:46 +0000 2018	0	lingerie beauty dancing bear facial heather vesley hardcore taliban rape
Tue May 29 10:12:48 +0000 2018	1	an afghan hazara man who admired the us president so much that he legally named his son donaldtrump has now
Tue May 29 10:13:25 +0000 2018	0	user_mention did the special security forces attack houses of forces kill civilians in an operation that went
Tue May 29 10:13:40 +0000 2018	1	oh the tolerant left
Tue May 29 10:13:43 +0000 2018	1	afg a very strong news for our country
Tue May 29 10:13:46 +0000 2018	0	user_mention i met a guy in eastern jordan years ago who named his son after the dude who threw his shoe at george bush no one really
Tue May 29 10:14:04 +0000 2018	0	user_mention brother wasnt nanghar taken by taliban recently or am i missing something
Tue May 29 10:14:03 +0000 2018	1	user_mention cream baby afghan blanket baby gift new etsymntt babyshower atsocialmedia
Tue May 29 10:14:05 +0000 2018	1	user_mention shia r even agreed for ram mandir r more peaceful r
Tue May 29 10:14:26 +0000 2018	0	but why do you suck both
Tue May 29 10:14:31 +0000 2018	0	europe has adopted a hard line against afghan asylum seekers
Tue May 29 10:14:49 +0000 2018	1	user_mention picture of the month baloch afghan kurd arabs sindhi freedom loving nations came under
Tue May 29 10:15:13 +0000 2018	1	user_mention picture of the month baloch afghan kurd arabs sindhi freedom loving nations came under
Tue May 29 10:15:14 +0000 2018	0	user_mention afghan army killed at least nine civilians in an operation in the eastern province of nangarhar and eight others
Tue May 29 10:15:22 +0000 2018	0	why the heal would anyone want to name their children after the worst asshole president who has ever lived here
Tue May 29 10:15:27 +0000 2018	0	four soldiers killed
Tue May 29 10:15:53 +0000 2018	1	picture of the month baloch afghan kurd arabs sindhi freedom loving nations came under umbrella against
Tue May 29 10:16:03 +0000 2018	0	breaking usa afghanistan afghan mps demand annulment of deal allowing us troops to stay sputnik
Tue May 29 10:16:06 +0000 2018	0	user_mention europe has adopted a hard line against afghan asylum seekers
Tue May 29 10:16:13 +0000 2018	1	user_mention i have the impression that afghan refugees are more respectful of the law of the land than many
Tue May 29 10:16:39 +0000 2018	1	three afghan school boys embraced shahdat while step on pakistan backed talibans planted ied in kundoz
Tue May 29 10:16:43 +0000 2018	1	user_mention user_mention picture of the month baloch afghan kurd arabs sindhi freedom loving nations
Tue May 29 10:38:53 +0000 2018	1	to share this from my etsy shop round purple afghan
Tue May 29 10:38:56 +0000 2018	0	a law meant to protect afghan women from violence is being undermined by authorities who routinely refer even
Tue May 29 10:39:02 +0000 2018	0	afghan forces night raid kills civlians in nangarhar
Tue May 29 10:39:20 +0000 2018	1	user_mention no sir please try to understand and correlate with his activities for the last he is on
Tue May 29 10:39:29 +0000 2018	1	user_mention picture of the month baloch afghan kurd arabs sindhi freedom loving nations came under
Tue May 29 10:39:31 +0000 2018	0	usa booted out again afghan mps demand annulment of deal allowing us troops to stay via user_mention
Tue May 29 10:39:40 +0000 2018	0	iran warns pakistan of islamic state presence along pakafghan border the express tribune via
Tue May 29 10:39:55 +0000 2018	1	user_mention nato has been there since too that taliban is an important element of afghan
Tue May 29 10:40:01 +0000 2018	1	to share this from my etsy shop chenille crochet baby blanket
Tue May 29 10:40:21 +0000 2018	0	how could drumpf do this to the poor muslim family
Tue May 29 10:41:00 +0000 2018	0	user_mention french woman beaten up by afghan asylum seekers for being too lightly dressed
Tue May 29 10:41:06 +0000 2018	0	user_mention taliban targeted pd1 police station qrf base with complex martyr attack killing wounding dozens
Tue May 29 10:41:15 +0000 2018	0	user_mention taliban handing out aid to needy poor during ramadan in farah province
Tue May 29 10:41:28 +0000 2018	0	user_mention young pakistani christians soldiers sacrificed his life fighting against armysymbolofunity rawsponsoredttp
Tue May 29 10:41:30 +0000 2018	0	user_mention u.s guided artillery rockets kill taliban leaders in a single strike in
Tue May 29 10:41:46 +0000 2018	0	user_mention there are no israeli troops in afg actually
Tue May 29 10:41:47 +0000 2018	0	taliban takes control of northern afghan district following deadly battle
Tue May 29 10:41:52 +0000 2018	0	user_mention us more than taliban leaders killed in afghanistan
Tue May 29 10:41:53 +0000 2018	0	french woman beaten up by afghan asylum seekers for being too lightly dressed
Tue May 29 10:42:20 +0000 2018	0	us airstrikes kill more than afghan taliban leaders pinoygovernmentforums pinoygovernment pinoygovt pgf
Tue May 29 10:42:35 +0000 2018	0	u.s marines more than taliban terrorists in afghanistan eliminated
Tue May 29 13:22:44 +0000 2018	0	user_mention pakistan rejects a statement issued by the official afghan press agency on the merger of the tribal areas with kpk
Tue May 29 13:22:55 +0000 2018	0	user_mention over taliban leaders killed in us
Tue May 29 13:22:56 +0000 2018	0	user_mention u.s alters strategy to destroy talibans sources of money
Tue May 29 13:23:15 +0000 2018	0	user_mention patriarchy is a real issue among afghan households afghan moms need to stop babying their sons and raise them to be men
Tue May 29 13:23:18 +0000 2018	0	expect more headlines like this sadly the eu will say that they need to dress more appropriately to prevent
Tue May 29 13:23:19 +0000 2018	0	taliban leader killed over sexual assault attempt in nangarhar
Tue May 29 13:24:04 +0000 2018	1	user_mention presence of israeli troops and intelligence operatives in afghanistan will not help people of afghanistan and create
Tue May 29 13:24:23 +0000 2018	1	pakistans has achieved a great accomplishment by merging fata in kpk now pakistan must look towards west and
Tue May 29 13:24:24 +0000 2018	0	user_mention user_mention pakistan rejects afghan statement on merger of fata with kpk our parliaments decision reflects the will
Tue May 29 13:24:32 +0000 2018	0	user_mention i am a durrani my afghan ancestors defeated marahatas in battle of panipat my great x grandpa led artillery of baba
Tue May 29 13:24:36 +0000 2018	0	user_mention taliban fighters who attacked the afghan interior ministry wednesday were wearing u.s army universal camouflage
Tue May 29 13:24:53 +0000 2018	1	afghan president azerbaijan achieved great development after independence
Tue May 29 13:24:55 +0000 2018	0	taliban leader killed over sexual assault attempt in
Tue May 29 13:25:11 +0000 2018	1	user_mention afghanistan is still dear to my heart but i have a lot more to achieve here before i go back after fleeing home
Tue May 29 13:25:12 +0000 2018	0	taliban leaders involved in farah city attack killed in helmand
Tue May 29 13:25:16 +0000 2018	0	user_mention this is nonsense truth is that
Tue May 29 13:25:26 +0000 2018	0	marines kill more than taliban leaders in via fox news
Tue May 29 13:25:55 +0000 2018	0	user_mention french woman beaten up by afghan asylum seekers for being too lightly dressed
Tue May 29 13:26:01 +0000 2018	0	user_mention the puritan misery of the chattering class women should be called out for expressing their attraction to men sjw
Tue May 29 13:53:12 +0000 2018	0	user_mention user_mention user_mention french woman beaten up by afghan asylum seekers for being too lightly dressed
Tue May 29 13:53:24 +0000 2018	0	afghan commandos cleared dasht_e_qala district of takhar from taliban fighters last night militants killed
Tue May 29 13:53:25 +0000 2018	0	this makes me so mad
Tue May 29 13:53:35 +0000 2018	1	user_mention i am very proud of you user_mention afghangirlscode the game here and share your thoughts
Tue May 29 13:53:39 +0000 2018	1	user_mention combining the very best of and afghandutch entrepeneur user_mention opened a dairy factory in kabul this way he
Tue May 29 13:53:53 +0000 2018	0	user_mention user_mention maybe we can drop the tesla model cars on the taliban
Thu May 31 07:56:59 +0000 2018	1	user_mention user_mention user_mention heres a of general nicholson having a relaxed lunch with abdul
Thu May 31 07:57:03 +0000 2018	1	will provide best seo website audit can easily know what the problem is on
Thu May 31 07:57:08 +0000 2018	0	user_mention the british state is failing afghan interpreters
Thu May 31 07:57:14 +0000 2018	1	i liked a user_mention video pakistan fence to seal off afghan border
Thu May 31 07:57:28 +0000 2018	1	user_mention an inspiring group of afghan women leaders joined holly and me at an iftar we hosted last night these impressive
Thu May 31 07:57:37 +0000 2018	0	top afghanistan general some taliban involved in secret talks to end war news javachat
Thu May 31 07:57:56 +0000 2018	0	user_mention afghan forces mistakenly kill civilians again
Thu May 31 07:57:59 +0000 2018	0	gunmen dressed as us soldiers attack afghan interior ministry worldnews news reddit
Thu May 31 07:58:06 +0000 2018	1	this is what we do this is what we do best to quote the song em like hot drop em like
Thu May 31 07:58:20 +0000 2018	1	user_mention the breadwinner was such a great movie about a girl in afghanistan who dresses like a boy to survive taliban rule
Thu May 31 07:58:24 +0000 2018	1	user_mention so proud of these women all thanks to user_mention and her colleagues
Thu May 31 07:58:40 +0000 2018	0	user_mention traitors of the universe is worse off after their sorry ass leadership self servers is all they were
Thu May 31 07:58:43 +0000 2018	0	gunmen dressed as us soldiers attack afghan interior ministry
Thu May 31 07:58:47 +0000 2018	1	user_mention taliban leaders involved in u.s peace talks should be interesting
Thu May 31 07:58:53 +0000 2018	0	taliban rapes xnxx videos
Thu May 31 07:59:05 +0000 2018	0	hang the afghandogs hangthemhigh french woman beaten up by afghan asylum seekers for being too lightly dressed
Thu May 31 07:59:16 +0000 2018	0	user_mention effort to legitimize govt undermined when the very afghans brought in to lead efforts became sources of instability as
Thu May 31 07:59:20 +0000 2018	0	user_mention president trump has said before that hes going to the hell out of isis
Thu May 31 07:59:28 +0000 2018	0	at least taliban leaders die in himars strike in afghanistan
Thu May 31 07:59:43 +0000 2018	0	rocket strike kills afghan taliban leaders
Thu May 31 07:59:44 +0000 2018	0	afghan problem now in the west
Thu May 31 07:59:46 +0000 2018	0	while kabul focuses its security resources on fighting the taliban
Thu May 31 07:59:53 +0000 2018	0	user_mention according to global terrorism index
Thu May 31 08:00:05 +0000 2018	0	user_mention islam is a misogynistic religion these invaders have no right to interfere with our peoples choices
Thu May 31 08:00:08 +0000 2018	0	isis fighters wearing us army uniforms attacked the afghan interior ministry
Thu May 31 08:00:25 +0000 2018	0	its a useless effort to please the boss but will go in vein
Thu May 31 08:00:55 +0000 2018	1	user_mention good
Thu May 31 08:00:56 +0000 2018	0	isis fighters wearing us army uniforms attacked the afghan interior ministry
Thu May 31 08:01:11 +0000 2018	0	user_mention isis fighters wearing us army uniforms attacked the afghan interior ministry tech business
Thu May 31 08:01:33 +0000 2018	0	user_mention more than taliban terrorist leaders in afghanistan destroyed by our beloved us marines kill more than
Thu May 31 08:01:48 +0000 2018	0	user_mention i rock a gucci truban like the taliban these niggas stealing my style i got hella fans he flexing three racks them little
Thu May 31 08:02:20 +0000 2018	1	user_mention the citizens of the us interested in winning there we even define what means
Thu May 31 08:02:32 +0000 2018	0	user_mention user_mention giving guns to afghan guerrillas to fight the soviets helped defeat the soviet union
Thu May 31 08:02:46 +0000 2018	1	but you are judging people with taliban beard dear
Thu May 31 08:02:48 +0000 2018	0	flushing taliban pak does dirty work for us as if needed us supplies pak f16 fighters
Thu May 31 08:02:56 +0000 2018	0	user_mention user_mention user_mention user_mention they used to take protectionmoney from the murderers
Thu May 31 08:03:15 +0000 2018	0	user_mention afghan taliban rejected as the us gen statement that taliban are involved in
Thu May 31 08:03:26 +0000 2018	0	a grave inhuman act of terror the criminals have committed this grave anarchy in the holiest month
Thu May 31 08:03:29 +0000 2018	0	afghan president hamid karzai says local member of donald trumps new travel ban
Thu May 31 08:03:31 +0000 2018	1	user_mention us general says some taliban interested in peace
Thu May 31 08:03:33 +0000 2018	1	user_mention interesting article by user_mention on how us has used airpower to try to tackle the talibans financing like they did for
Thu May 31 08:04:13 +0000 2018	0	kawaii crushing dolls afghan ass video massage vagina and butt
Thu May 31 08:04:20 +0000 2018	0	afghan man who named son trump flees country flattery of the american president may work in north korea and
Thu May 31 08:04:31 +0000 2018	1	pics arab gay sex sean has been known for his warm videos
Thu May 31 08:05:01 +0000 2018	1	my boy really go be great telling
Thu May 31 08:05:02 +0000 2018	0	user_mention at least civilians including five women were freed from a taliban prison in southern helmand province on
Thu May 31 08:05:04 +0000 2018	0	they should be immediately deported these have no intention of assimilating they want to
Thu May 31 08:05:46 +0000 2018	0	user_mention a grave inhuman act of terror the criminals have committed this grave anarchy in the holiest month of
Thu May 31 08:05:53 +0000 2018	1	why should the us stay in afghanistan what the top commander there said bs
Thu May 31 08:05:57 +0000 2018	0	user_mention user_mention what a bloody joke afghan govt can screw itself if the decision is bothering them attack us so that we can
Thu May 31 08:06:05 +0000 2018	1	sex pics oriya best blowjob amateur kerala long hairnaked photo aubrey o day nude naked afghan sex pict
Thu May 31 08:06:10 +0000 2018	1	user_mention had the great pleasure of meeting dr nouria salehi oam
Thu May 31 08:06:23 +0000 2018	1	anybody in yogyakarta please go check out my very talented friend work afghan artists iron cocoon
Thu May 31 08:06:38 +0000 2018	0	user_mention they should be immediately deported these have no intention of assimilating they want to bring their
Thu May 31 08:06:56 +0000 2018	0	french woman beaten up by afghan asylum seekers for being too lightly dressed
Thu May 31 08:07:04 +0000 2018	1	keiran appreciates brandi full on amai liu cumshot compilations cameroon
Thu May 31 08:07:07 +0000 2018	0	this official assessment describes the criminals nato empowered in as repellent as if not
Thu May 31 08:07:09 +0000 2018	0	user_mention the taliban attack on the city of farah amplifies how deep and extensive the insurgency has become in afghanistan
Thu May 31 08:07:08 +0000 2018	1	extraordinary afghan and australian she had done much to help the afghan community in australia as well as
Thu May 31 08:07:10 +0000 2018	0	killed in the name of allah
Thu May 31 08:07:15 +0000 2018	0	user_mention the breadwinner is a fierce and unforgettable animation focusing on a young struggles in talibanoccupied afghanistan
Thu May 31 08:07:17 +0000 2018	0	sharia law is the fucking devil european leaders need to have more strict border patrols europe is being
Thu May 31 08:07:23 +0000 2018	0	report afghan shia muslims targeted in deadly attacks in recent years
Thu May 31 08:07:25 +0000 2018	1	sure hope this is true
Thu May 31 08:08:06 +0000 2018	1	user_mention afghanistan ana special forces rescued hostages from taliban captivity in kajaki district
Thu May 31 08:08:49 +0000 2018	0	user_mention taliban leaders killed in artillery strike
Thu May 31 08:09:03 +0000 2018	1	never say no to an afghan
Thu May 31 08:09:04 +0000 2018	0	user_mention freds bait shop and crack whore emporium have a higher moral standard than the republicans in
Thu May 31 08:09:19 +0000 2018	0	turkey provides aid to families of afghan war victims
Thu May 31 08:09:32 +0000 2018	0	us marines kill more than taliban leaders in afghanistan foxnews
Thu May 31 08:09:38 +0000 2018	1	afghans and granny squares are always a great way to use up all those scrap balls it helps to make room for more
Thu May 31 08:09:40 +0000 2018	0	tributo a pepinita american journalist fucked by taliban pajabi blue sex movi ww
Thu May 31 08:10:10 +0000 2018	1	user_mention sure hope this is true
Thu May 31 08:10:11 +0000 2018	1	user_mention to share this from my etsy shop round purple afghan
Thu May 31 08:10:15 +0000 2018	1	i liked a user_mention video a10 warthog cannon vs taliban getaway vehicle
Thu May 31 08:10:17 +0000 2018	0	us marines kill more than taliban leaders in afghanistan fox news
Thu May 31 08:10:20 +0000 2018	1	much as trumps america would like to delude itself
Thu May 31 08:10:25 +0000 2018	0	user_mention u.s forces in afghanistan conducted a series of precision strikes may
Thu May 31 08:10:29 +0000 2018	1	user_mention picture of the month baloch afghan kurd arabs sindhi freedom loving nations came under umbrella against pakistan
Thu May 31 08:10:32 +0000 2018	1	much as trumps america would like to delude itself
Thu May 31 08:10:38 +0000 2018	0	is betrayal too strong a word for this nope i dont think so
Thu May 31 08:10:43 +0000 2018	0	user_mention us marines kill more than taliban leaders in afghanistan fox news
Thu May 31 08:10:57 +0000 2018	1	user_mention user_mention when you get a chance
Thu May 31 08:10:58 +0000 2018	1	user_mention i dont find it entirely funny that a girl who has lived through getting shot in the head by the
Thu May 31 08:11:08 +0000 2018	0	user_mention ok afghan shit
Thu May 31 08:11:21 +0000 2018	0	shameful
Thu May 31 08:11:23 +0000 2018	0	alliance has led to this endless afghan war because america has been
Thu May 31 08:11:43 +0000 2018	0	alliance has led to this endless afghan war because america has been
Thu May 31 08:12:12 +0000 2018	1	shh communist progressives democrat side kicks rinos want you as an american to
Thu May 31 08:12:34 +0000 2018	1	shh communist progressives democrat side kicks rinos want you as an american to
Thu May 31 08:12:37 +0000 2018	1	user_mention to share this from my etsy shop shades of blue afghan
Thu May 31 08:12:39 +0000 2018	1	user_mention to share this from my etsy shop multi color crochet baby blanket
Thu May 31 08:13:04 +0000 2018	1	shh communist progressives democrat side kicks rinos want you as an american to
Thu May 31 08:13:06 +0000 2018	1	no the afghan by frederick forsyth of my all time favorite adventure crossed
Thu May 31 08:13:17 +0000 2018	1	peace deal signed with pakistani proxy afghan taliban will not last any longer than
Thu May 31 08:13:24 +0000 2018	1	shh communist progressives democrat side kicks rinos want you as an american to
Thu May 31 08:13:42 +0000 2018	0	report on bhutto killing released on flatly noted that pakistani military
Thu May 31 08:13:55 +0000 2018	1	nato news financial sustainment of the afghan security forces key to lasting security in afghanistan
Thu May 31 08:14:03 +0000 2018	1	shh communist progressives democrat side kicks rinos want you as an american to
Thu May 31 08:14:07 +0000 2018	0	isis claims attack on afghan interior ministry topbuzz
Thu May 31 08:14:40 +0000 2018	0	report on bhutto killing released on flatly noted that pakistani military
Thu May 31 08:14:53 +0000 2018	1	shh communist progressives democrat side kicks rinos want you as an american to
Thu May 31 08:15:10 +0000 2018	0	user_mention user_mention people do some fucked up shit on ambien one guy went in the plane lavatory on a flight to
Thu May 31 08:15:17 +0000 2018	0	taliban bombers disguised as u.s military personnel killed a police officer in a suicide attack
Thu May 31 08:15:45 +0000 2018	0	taliban dying artillery fire in afghanistan pech river valley
Thu May 31 08:16:17 +0000 2018	0	the taliban is holding secret negotiations with government as afghanistan violence escalates
Thu May 31 08:16:27 +0000 2018	0	taliban ied attack on andsf humvee in logar afghanistan
Thu May 31 08:16:38 +0000 2018	1	trumps usa can not and will not stop pakistani duplicity of running with the afghan
Thu May 31 08:16:49 +0000 2018	0	user_mention a b1b lancer aircraft from the expeditionary bomb squadron bombed multiple taliban narcotics production and
Thu May 31 08:16:53 +0000 2018	1	trumps usa can not and will not stop pakistani duplicity of running with the afghan
Thu May 31 08:17:15 +0000 2018	1	dont think ill get fit on time for afghan test saha
Thu May 31 08:17:17 +0000 2018	0	sikh man who arranged iftar for muslims shot dead by taliban militants
Thu May 31 08:17:23 +0000 2018	0	get them the hell outta there
Thu May 31 08:17:40 +0000 2018	0	user_mention another tragic murder of a leading faith leader in pakistan the respected charnjit singh ji an active member of
Thu May 31 08:18:21 +0000 2018	0	french woman beaten up by afghan asylum seekers for being too lightly dressed
Thu May 31 08:18:45 +0000 2018	1	the afghan special forces have rescued people including women from a prison run by the taliban group in
Thu May 31 08:18:54 +0000 2018	1	user_mention user_mention user_mention user_mention a great brand ambassador for afghan youth and the nations potential to
Thu May 31 08:19:10 +0000 2018	0	go beat the hell out of them
Thu May 31 08:19:46 +0000 2018	1	good initiative pakafg
Thu May 31 08:19:56 +0000 2018	0	us marines kill more than taliban leaders in afghanistan foxnews
Thu May 31 08:20:17 +0000 2018	0	meanwhile battles continues in takhar province where govt claimed it repelled taliban offensive afghanistan
Thu May 31 08:20:23 +0000 2018	1	thanks bismellah alizada for your contribution to this post
Thu May 31 08:20:38 +0000 2018	0	isis fighters wearing us army uniforms attacked the afghan interior
Thu May 31 08:21:45 +0000 2018	0	user_mention us marines kill more than taliban leaders in afghanistan foxnews
Thu May 31 08:22:00 +0000 2018	0	user_mention user_mention user_mention user_mention he pleaded guilty because what he did was unintentional but
Thu May 31 08:22:35 +0000 2018	0	us more than taliban leaders killed in afghanistan
Thu May 31 08:22:56 +0000 2018	0	gunmen kill antitaliban sikh activist in pakistan
Thu May 31 08:23:03 +0000 2018	1	u.s sees for peace talks between afghanistan
Thu May 31 08:23:08 +0000 2018	0	user_mention kill them double dead
Thu May 31 08:23:12 +0000 2018	1	free wwe divas nude afghan nude videos porn big black booty free porno movies and videos chen sex video
Thu May 31 08:23:27 +0000 2018	0	user_mention us airstrikes kill more than afghan
Thu May 31 08:23:29 +0000 2018	0	user_mention not going to register your case its not important sorayas case is typical of how women who are
Thu May 31 08:23:47 +0000 2018	1	comandante saliente de eeuu en afghanistan repite el mismo argumento que este ha usado durante
Thu May 31 08:24:00 +0000 2018	1	reina leone cumshot eva angelina enjoying with guy then take cumshot and
Thu May 31 08:24:06 +0000 2018	0	after years of war in afgh us now discreetly engaging taliban there into talks
Thu May 31 08:24:05 +0000 2018	1	user_mention its not surprising given the strength of the taliban absolutely disgraceful
Thu May 31 08:24:13 +0000 2018	1	more than people were released from the taliban prison in helmand during a special operation of the
Thu May 31 08:24:22 +0000 2018	0	user_mention un violence against afghan women largely
Thu May 31 08:24:31 +0000 2018	0	user_mention who muslim follows islam is better wy u didnt blame usa and others for terrorism as history knows
Thu May 31 08:25:10 +0000 2018	0	user_mention phone rings during first was the army they said that because i fought off members of the
Thu May 31 08:25:25 +0000 2018	1	the top us military commander in afghanistan says some elements of the taliban are showing interest
Thu May 31 08:25:30 +0000 2018	0	user_mention user_mention much like cia funded mujahadeen against russians afghan war is big business
Thu May 31 08:25:46 +0000 2018	1	dont think ill get fit on time for afghan test saha test wicketkeeper wriddhiman
Thu May 31 08:26:10 +0000 2018	0	good start at least taliban leaders die in himars strike in afghanistan
Thu May 31 08:26:28 +0000 2018	0	isis fighters wearing us army uniforms attacked the afghan interior lebanon
Thu May 31 08:26:46 +0000 2018	0	turkey provides aid to families of afghan war victims
Thu May 31 08:26:50 +0000 2018	1	latina sofia perez loves to suck and fuck max cartel in two men fucking sunny
Thu May 31 08:26:52 +0000 2018	0	user_mention taliban released statement officially denying general john nicolson claim of taliban secret meetings with kabul regime
Thu May 31 08:27:09 +0000 2018	1	it would be very nice if this meeting is held indeed
Thu May 31 08:28:06 +0000 2018	0	user_mention us airstrikes kill more than afghan
Thu May 31 08:28:25 +0000 2018	1	xxgirlcamcomvery lovely teenage girl masturbate for her girls fucking sex
Thu May 31 08:28:39 +0000 2018	0	taliban talking and fighting
Thu May 31 08:29:02 +0000 2018	0	user_mention the user_mention user_mention writes a whole article on gaza with no mention of hamas really protip if ur
Thu May 31 08:29:16 +0000 2018	0	user_mention senior taliban commander killed in
Thu May 31 08:29:31 +0000 2018	0	desi transexual ass fucking with dildo shannan leigh anal videos steve hooper
Thu May 31 08:30:15 +0000 2018	1	we can be happy roseannes show was canceled
Thu May 31 08:30:22 +0000 2018	1	user_mention if afghan govt will not stop poking nose in the internal matters of pakistan then the state of pakistan has also the
Thu May 31 08:30:28 +0000 2018	0	first india has stopped pakistans water by damaging our rivers now the afghan govt has approved to make a dozen
Thu May 31 08:30:38 +0000 2018	1	user_mention thanks bismellah alizada for your contribution to this post
Thu May 31 08:30:47 +0000 2018	1	keely jones amateur teen girl hungry for sex show up free gayteenpornos
Thu May 31 08:30:53 +0000 2018	0	user_mention u.s claims senior taliban commanders killed in airstrike in afghanistan appears unlikely for a few
Thu May 31 08:30:59 +0000 2018	1	defence secretary says britain should talk to taliban to find afghan peace solution user_mention
Thu May 31 08:31:02 +0000 2018	1	user_mention yep manual psychopathocracy world disorders out of
Thu May 31 08:31:03 +0000 2018	0	us marines kill more than taliban leaders in afghanistan foxnews
Thu May 31 08:31:07 +0000 2018	0	u.s marines kill more than taliban leaders in afghanistan user_mention has what this means for u.s military
Thu May 31 08:31:18 +0000 2018	0	user_mention u.s marines kill more than taliban leaders in afghanistan user_mention has what this means for u.s military
Thu May 31 08:31:31 +0000 2018	1	commentators joked that bavaria was turning into
Thu May 31 08:31:35 +0000 2018	0	hundreds of afghan civilians have been killed in similar suicide attacks nicholson blamed the taliban
Thu May 31 08:31:40 +0000 2018	1	religion of peace update
Thu May 31 08:31:43 +0000 2018	0	user_mention three afghan police officers were wounded and one assailant killed in a suicide car bomb attack in s helmand province
Thu May 31 08:32:03 +0000 2018	0	flash u.s marines kill more than taliban leaders in afghanistan
Thu May 31 08:32:05 +0000 2018	0	rocket strike kills afghan taliban leaders user_mention user_mention
Thu May 31 08:32:33 +0000 2018	0	user_mention flash u.s marines kill more than taliban leaders in afghanistan
Thu May 31 08:32:54 +0000 2018	0	user_mention afghanistan had zero to do with any attacks in the west however
Thu May 31 08:32:55 +0000 2018	0	user_mention first india has stopped pakistans water by damaging our rivers now the afghan govt has approved to make a dozen dam on the
Thu May 31 08:32:57 +0000 2018	0	user_mention rocket strike kills afghan taliban leaders user_mention user_mention
Thu May 31 08:33:14 +0000 2018	1	great
Thu May 31 08:33:16 +0000 2018	0	taliban takes credit for dead in latest attack on saturday
Thu May 31 08:33:27 +0000 2018	1	user_mention we ask the iranian people do you want your country to be known as a coconspirator with hizballah
Thu May 31 08:33:52 +0000 2018	0	us marines kill more than taliban leaders in afghanistan
Thu May 31 08:34:00 +0000 2018	1	feel like tha taliban
Thu May 31 08:34:03 +0000 2018	0	several attacks before now have involved procured uniforms to disguise assault forces
Thu May 31 08:34:08 +0000 2018	0	when you leave the decisions to the commanders in the field instead of quarterbacking from an office in washington
Thu May 31 08:34:14 +0000 2018	1	le marina de guerra del statos unite ha informate super lelimination de dozenas de leaders taliban a qui illes traciava in un incontro
Thu May 31 08:34:21 +0000 2018	0	over taliban leaders killed in us operation via user_mention
Thu May 31 08:34:24 +0000 2018	0	user_mention these days we dont get to celebrate in the migration world often
Thu May 31 08:34:36 +0000 2018	1	le marina de guerra del statos unite ha informate super lelimination de dozenas de leaders taliban a qui illes
Thu May 31 08:34:48 +0000 2018	1	user_mention tb my third professional fight share and support my journey afghan afghanistan afghansport afghanboxer boxing
Thu May 31 08:35:16 +0000 2018	0	user_mention meanwhile battles continues in takhar province where govt claimed it repelled taliban offensive afghanistan
Thu May 31 08:35:30 +0000 2018	0	french woman beaten up by afghan asylum seekers for being too lightly dressed
Thu May 31 08:35:44 +0000 2018	1	user_mention the us govt wants people to visit the us as tourists no thanks i worked in afghanistan at least the
Thu May 31 08:36:14 +0000 2018	0	marines kill more than taliban leaders as the fight ramps up in afghanistan
Thu May 31 08:36:28 +0000 2018	1	user_mention they are beating raping abducting bombing beheadings our people in our land even if they r less in number just
Thu May 31 08:36:44 +0000 2018	1	user_mention stitchers this hexagon knitting pattern with the right color pattern makes for the most adorable apple blossom
Thu May 31 08:36:54 +0000 2018	0	at least million children in afghanistan have been deprived of education and almost two million others are
Thu May 31 08:36:57 +0000 2018	1	compare the pair obama sent money trump sent bullets winning
Thu May 31 08:37:05 +0000 2018	1	user_mention afghan factor less chance united states to give advanced weapons to pak anymore they may end up with china
Thu May 31 08:37:50 +0000 2018	0	afghanistan is playing with fire shd not start something it cant quite finish it shd not let its
Thu May 31 08:38:39 +0000 2018	0	user_mention i curse does who were sit in taliban lap
Thu May 31 08:38:59 +0000 2018	1	all european countries should do the same our landscape look like a taliban adverts for segregation on religion
Thu May 31 08:39:02 +0000 2018	0	turkey provides aid to families of afghan war victims
Thu May 31 08:39:13 +0000 2018	0	us marines kill more than taliban leaders in foxnews
Thu May 31 08:39:45 +0000 2018	0	user_mention over taliban leaders killed in us operation via user_mention
Thu May 31 08:39:52 +0000 2018	0	top afghanistan general some taliban involved in secret talks to end war
Thu May 31 08:39:53 +0000 2018	1	if having a cross on the wall is enough to make you like the taliban then europe has been ruled by the taliban
Thu May 31 08:39:57 +0000 2018	1	help keep america safe foreverwar
Thu May 31 08:40:05 +0000 2018	1	user_mention taliban spokesman zabihullah mujahid speaks with me about the conditions to enter peace talks us main
Thu May 31 08:40:16 +0000 2018	0	user_mention war on ivory trade army trains rangers to fight poachers with tactics used against the taliban
Thu May 31 08:40:20 +0000 2018	1	user_mention user_mention user_mention why did ur allah failed to protect or save innocent ppl nd kids who
Thu May 31 08:40:31 +0000 2018	0	user_mention kind of ecological warfare i would assume that the first and most people suffering and dying from a drought would be
Thu May 31 08:40:44 +0000 2018	1	rs urges taliban to endorse peace following helmand
Thu May 31 08:40:50 +0000 2018	1	rs urges taliban to endorse peace following helmand operation tolonews
Thu May 31 08:40:51 +0000 2018	1	rs urges taliban to endorse peace following helmand
Thu May 31 08:40:59 +0000 2018	0	user_mention bavaria is noted for its ban on tv
Thu May 31 08:41:17 +0000 2018	1	groundbreaking law brought justice for afghanistan
Thu May 31 08:41:24 +0000 2018	1	rs urges taliban to endorse peace following helmand operation
Thu May 31 08:41:54 +0000 2018	0	bukkake gay boys nasty bareback facial cumshot parties massage japanese porn
Thu May 31 08:42:00 +0000 2018	0	user_mention user_mention i thought the taliban was bad
Thu May 31 08:42:08 +0000 2018	1	user_mention diversity is one of the most important part of a cultural development best of luck for him
Thu May 31 08:42:10 +0000 2018	0	user_mention afghan problem now in the west
Thu May 31 08:42:12 +0000 2018	1	user_mention user_mention yes i agree freedom of expression is a right so if its a choice thats fine but if
Thu May 31 08:42:15 +0000 2018	1	afghan gen nicholson updates reporters on battles peace talks via user_mention
Thu May 31 08:42:20 +0000 2018	1	user_mention tariffs based on national security canada sacrificed soldiers
Thu May 31 08:42:24 +0000 2018	1	god bless our marines
Thu May 31 08:42:42 +0000 2018	0	user_mention user_mention interview with fresh airs terry gross breaks all the rules as she explains her fight for womens rights in
Thu May 31 08:42:52 +0000 2018	1	user_mention supporting peace and stability the afghan national army trust fund via user_mention
Thu May 31 08:43:09 +0000 2018	0	us marines kill more than taliban leaders in from my google feed
Thu May 31 08:43:13 +0000 2018	1	user_mention rs urges taliban to endorse peace following helmand
Thu May 31 08:43:17 +0000 2018	1	technology has advanced faster than morality republican jesus proves that evangelicals are taliban
Thu May 31 08:43:21 +0000 2018	0	user_mention user_mention victims deaths and kabul never had a formal
Thu May 31 08:43:48 +0000 2018	1	afghanwsf highlights report claiming justice system is flawed
Thu May 31 08:44:07 +0000 2018	1	user_mention user_mention this aunty has some solid afghan connections is her smokes
Thu May 31 08:44:27 +0000 2018	1	user_mention sadms bletchley park strain nsp magnitude deadbeef mp5ksd taliban security consulting swat dcjftf texta elf
Thu May 31 08:45:15 +0000 2018	1	winning
Thu May 31 08:45:30 +0000 2018	0	here in afghanistan afghangirlscode try to break educational limitation by coding
Thu May 31 08:45:33 +0000 2018	0	us more than taliban leaders killed
Thu May 31 08:45:40 +0000 2018	0	french woman beaten up by afghan asylum seekers for being too lightly dressed
Thu May 31 08:45:46 +0000 2018	0	user_mention here in afghanistan afghangirlscode try to break educational limitation by coding
Thu May 31 08:45:53 +0000 2018	1	user_mention we can be happy roseannes show was canceled
Thu May 31 08:45:55 +0000 2018	0	boom service pentagon releases video of artillery strike in southern afghanistan one week ago that it says
Thu May 31 08:46:01 +0000 2018	1	collegue afghan girl sexy nude video xnxx rassehn old women with yong boys mz
Thu May 31 08:46:09 +0000 2018	0	user_mention taliban cant negotiate a peace deal neither they have the authority nor have the will they are paid
Thu May 31 08:46:17 +0000 2018	0	rocket strike kills afghan
Thu May 31 14:20:19 +0000 2018	0	the taliban in afghanistan again named an of particular by uscirf for continued threats to
Thu May 31 14:20:29 +0000 2018	0	french woman beaten up by afghan asylum seekers for being too lightly dressed
Thu May 31 14:20:32 +0000 2018	1	user_mention ive successfully checked peoples privilege today and even hooked up an afghan economic
Thu May 31 14:20:35 +0000 2018	0	user_mention u.s military personnel marked the return of the spring fighting season in afghanistan by taking out taliban
Thu May 31 14:20:44 +0000 2018	0	user_mention abandoning feminism altogether just because of few women who are extreme is like leaving
Thu May 31 14:20:54 +0000 2018	1	user_mention dj lovers its ladies night kajeno le kgwedi e fetse hadiwe ke dumedisa mama waka matshepo abuti waka
Thu May 31 14:21:00 +0000 2018	0	how quickly we forget my parents could smell the smoke in paramus nj never negotiate
Thu May 31 14:21:09 +0000 2018	1	i dont think i will get fit on time for afghan test wriddhiman saha
Thu May 31 14:21:10 +0000 2018	1	user_mention good news is that the guards at the gate
Thu May 31 14:21:14 +0000 2018	0	deflowering indian little pussy porn movie afghan big ass free clips
Thu May 31 14:21:15 +0000 2018	1	user_mention preemptive strikes are must to crush daesh is pak military is going all the way to save our country
Thu May 31 14:21:16 +0000 2018	0	user_mention taliban leaders killed in rocket strike
Thu May 31 14:21:28 +0000 2018	0	anh da to em forced to eat
Thu May 31 14:21:32 +0000 2018	0	user_mention user_mention donald trump lowering taxes
Thu May 31 14:21:48 +0000 2018	0	although yesterdays terror attack in kabul fizzled out
Thu May 31 14:22:06 +0000 2018	1	ftw
Thu May 31 14:22:20 +0000 2018	1	user_mention a pleasure to meet user_mention chairman user_mention and user_mention at bani gala to discuss afghan pakistan
Thu May 31 14:22:26 +0000 2018	0	user_mention afg at least of ancop and ana were killed in taliban attacks in bala bloaak district and provincial
Thu May 31 14:22:27 +0000 2018	0	gen nicolson says taliban officials in secret talks with afghan government.but taliban denies it and says no
Thu May 31 14:22:41 +0000 2018	0	user_mention fake news your actually bringing shame to yourself you need to go back to school and learn something called
Thu May 31 14:22:49 +0000 2018	1	thank you user_mention and friends at the afghan embassy in dc for hosting me you are all doing great work
Thu May 31 14:22:50 +0000 2018	0	user_mention user_mention yes and in those documents there are video files of us soldiers murdering afghan
Thu May 31 14:22:56 +0000 2018	1	who is really behind this effort how does a future peace talk with the taliban looks like for this administration
Thu May 31 14:23:03 +0000 2018	0	user_mention taliban talking and fighting
Thu May 31 14:23:30 +0000 2018	1	afghan asylum seekers beat woman on paris train for showing too much cleavage what the marxicrats want for
Thu May 31 14:23:34 +0000 2018	1	user_mention charanjeet made huge contributions in building image of pakistan he is the first victim of a changed strategy
Thu May 31 14:23:49 +0000 2018	1	user_mention prime minister and afghan president held wideranging talks on afghanled peace process and return of afghan refugees
Thu May 31 14:23:55 +0000 2018	1	heels sharkboy y lavagirl porno pics julia ormond sex xx afghan man amircan woman masturbate porn best
Thu May 31 14:24:03 +0000 2018	1	user_mention breaking u.s special forces help free dozens of taliban prisoners in southern afghanistan
Thu May 31 14:24:09 +0000 2018	0	conflicting evidence anyone know the war american troops are protecting afghan opium u.s
Thu May 31 14:24:10 +0000 2018	1	user_mention inspiring photo from social media this mother is taking university entrance exam while taking care of her child
Thu May 31 14:24:15 +0000 2018	1	dont know what to make of this either zabihullah mujahids telling the truth or hes obligated to cover things
Thu May 31 14:24:37 +0000 2018	1	of congress finagled to allow us military2continue bankrolling afghan units committing
Thu May 31 14:24:45 +0000 2018	0	user_mention request pakhtunkhwa mpas not to vote for daddy samiulhaq outsiders.not to vote for candidates who insult
Thu May 31 14:24:46 +0000 2018	1	free nasty juvenile taliban teen fucking hardcore porn breast fetish mature
Thu May 31 14:24:56 +0000 2018	0	user_mention masses protesting against the target killing of a young man idris wazir burnt the offices of taliban in d.i.khan no more
Thu May 31 14:25:11 +0000 2018	0	user_mention wtf we just spent two nights in afghanistan w user_mention gen votel this weekend where us commander after commander
Thu May 31 14:25:19 +0000 2018	0	its time men took more responsibility for birth control instead of wymyn taking all risks failed to
Thu May 31 14:25:21 +0000 2018	0	the real q is how many total taliban have been killed since seems to have had little effect
Thu May 31 14:25:34 +0000 2018	0	amazing theuser_mention you make when not ordered to stand down against terrorists
Thu May 31 14:25:43 +0000 2018	1	user_mention user_mention and remember all aq detainees released from gitmo were accepted and rehabilitated by
Thu May 31 14:25:45 +0000 2018	1	yeah great i dont have to wait in load accu tesla will take care accu is universal to exchange to pompstation or
Thu May 31 14:25:50 +0000 2018	0	the taliban did not get the message the uniforms had been updated they are dead now
Thu May 31 14:25:51 +0000 2018	1	user_mention user_mention much happier they turned you away vez want you getting shot by the taliban xx
Thu May 31 14:25:53 +0000 2018	1	user_mention shh communist progressives democrat side kicks rinos want you as an american to understand
Thu May 31 14:25:58 +0000 2018	1	user_mention afghan asylum seekers beat woman on paris train for showing too much cleavage what the marxicrats want for
Thu May 31 14:26:02 +0000 2018	0	not provide any guidance2troops reporting human rights violations until decade after u.s
Thu May 31 14:26:05 +0000 2018	1	user_mention be careful what u desire taliban leaders were just blown up helmand afghanistan
Thu May 31 14:26:09 +0000 2018	0	afghan government ignoring violence against women
Thu May 31 14:26:15 +0000 2018	1	user_mention i certainly hope that they have thought through their post atta strategy as we have seen in other provinces
Thu May 31 14:26:24 +0000 2018	0	user_mention user_mention there is no such thing as islamaphobia
Thu May 31 14:26:29 +0000 2018	1	user_mention my favorite afghan restaurant
Thu May 31 14:26:36 +0000 2018	0	behind recent taliban attacks
Thu May 31 14:26:44 +0000 2018	0	i liked a user_mention video taliban interview goes wrong
Thu May 31 14:26:49 +0000 2018	0	user_mention keep in mind that previous efforts to negotiate a with the taliban ended in a fiasco an utter
Thu May 31 14:27:02 +0000 2018	1	all true
Thu May 31 14:27:03 +0000 2018	0	user_mention not provide any guidance2troops reporting human rights violations until decade after u.s invasion
Mon May 28 02:43:29 +0000 2018	1	user_mention another face of our beautiful afghanistan
Mon May 28 02:43:46 +0000 2018	0	user_mention another i am not afghan protest turnedrally erupts this time in parwan province against forced identity and oppression
Mon May 28 02:44:00 +0000 2018	0	big ass real mother miss mia dped video gratis rape moms afghan
Mon May 28 02:45:20 +0000 2018	1	user_mention today we honor air force tech sgt john chapman
Mon May 28 02:45:36 +0000 2018	0	user_mention an afghan woman has been married to brothers and widowed twice
Mon May 28 02:45:53 +0000 2018	0	user_mention iran warns pakistan of islamic state presence along pakafghan border iranian official informed a delegation led by agp
Mon May 28 02:45:55 +0000 2018	0	user_mention afghans have turned the corner of no return after user_mention another moving experience today to witness around
Mon May 28 02:46:24 +0000 2018	0	zaidzamanhamid a veteran of sovietafghan war
Mon May 28 02:47:01 +0000 2018	1	user_mention thank you amb user_mention for making time to meet with me and discuss supporting of the afghan girls robotic team
Mon May 28 02:47:54 +0000 2018	0	drought adds to afghanistan woes kabul daesh taliban
Mon May 28 02:47:55 +0000 2018	1	user_mention user_mention obamas honorable sure released talibans for traitor
Mon May 28 02:48:08 +0000 2018	0	user_mention iran warns pakistan of islamic state presence its settlement by us along pakafghan border iran
Mon May 28 02:48:48 +0000 2018	1	user_mention if afghan govt will not stop poking nose in the internal matters of pakistan then the state of pakistan has also the
Mon May 28 02:48:56 +0000 2018	0	user_mention suspected afghan terrorists opened fire on traffic police rd industrial area rasheed
Mon May 28 02:49:40 +0000 2018	1	just finished watching true story of amercan soldiers in afghanistan fighting the taliban incredible
Mon May 28 02:49:51 +0000 2018	1	user_mention high level afghan delegation led by national security advisor haneef atmar comprising nds chief masum stanekzai
Mon May 28 02:49:55 +0000 2018	1	user_mention afghan protection to united reject the fata merger with the
Mon May 28 02:51:00 +0000 2018	0	user_mention drought adds to afghanistan woes kabul daesh taliban
Mon May 28 02:51:17 +0000 2018	0	user_mention taliban suicide bomber hits afghan forces in helmand
Mon May 28 02:51:31 +0000 2018	0	user_mention while the world turns a blind eye to longest war
Mon May 28 02:53:02 +0000 2018	0	user_mention hindu society extremists are part of democratic set up muslim terrorist are mainly insurgent muslimsnever elected
Mon May 28 02:53:26 +0000 2018	1	top afghan security officials visit pakistan for crucial talks pakistan news
Mon May 28 02:53:55 +0000 2018	1	user_mention never forget the glue that holds theresa mays government together is the dup that believes like the taliban that
Mon May 28 02:54:54 +0000 2018	0	heroin gets little deal in exchange v hang around
Mon May 28 02:54:57 +0000 2018	1	thank you for your service airman goodwin and may you rest in peace
Mon May 28 02:56:36 +0000 2018	0	user_mention user_mention pakistan rejects afghan statement on merger of fata with kpk our parliaments decision reflects the will
Mon May 28 02:56:40 +0000 2018	0	dahlia skye in red panties teases blonde raped from the taliban porn video priya
Mon May 28 02:57:08 +0000 2018	0	afghan president freaks out over fatamerger
Mon May 28 02:57:23 +0000 2018	1	user_mention thank you neverforgotten
Mon May 28 02:58:12 +0000 2018	0	taliban suicide bomber hits afghan forces in helmand fdds long war journal
Mon May 28 02:58:31 +0000 2018	1	user_mention please share that vedio on fb to all afghans watch that
Mon May 28 02:59:24 +0000 2018	1	afghan hero user_mention also will be the part of world xi against wi
Mon May 28 02:59:26 +0000 2018	0	user_mention not surprising
Mon May 28 02:59:36 +0000 2018	0	john last fight politico afghan wars a mistake
Mon May 28 02:59:58 +0000 2018	1	user_mention retweetplease to honor him so he is neverforgotten army ssg edwin rivera
Mon May 28 03:00:07 +0000 2018	1	yess yess yes
Mon May 28 03:00:15 +0000 2018	1	korean bj cute teen teasing live at xxpunish teen porn massage by
Mon May 28 03:00:37 +0000 2018	0	user_mention taliban suicide bomber hits afghan forces in helmand
Mon May 28 03:00:52 +0000 2018	1	user_mention in honor of ssg edwin rivera
Mon May 28 03:00:57 +0000 2018	1	user_mention user_mention pakistani nationalists also conveniently forget the hand pakistan had in destabilizing well as
Mon May 28 03:02:08 +0000 2018	1	ipl is over and still user_mention is trending in india this is what is called sports and love has no
Mon May 28 03:02:22 +0000 2018	1	lil fun fact for you
Mon May 28 03:02:38 +0000 2018	1	cost finding casual net sex swansea hot lady on durham the honda iyari limon open lesbian
Mon May 28 03:02:47 +0000 2018	0	the usa talks a lot of shit about extremists yet when t comes to their own
Mon May 28 03:02:52 +0000 2018	1	user_mention exellant bowling by user_mention chapion cricketer by user_mention great spells by the afghan
Mon May 28 03:02:55 +0000 2018	0	user_mention barelvi snake khadim hussain rizvi his pawns tel are worst thing that have happened to pakistan after ttp
Mon May 28 03:03:26 +0000 2018	0	superlatively good massage teen raped by taliban tube kira reed hardcore vids
Mon May 28 03:04:52 +0000 2018	1	user_mention i have been warning kabul regime for ages fear the day when pakistan refuses to accept the durand line as
Mon May 28 03:05:07 +0000 2018	0	afghan scheme utter failure
Mon May 28 03:05:32 +0000 2018	1	user_mention it will be unfair if the contribution and excellence of the afghan champion rashid khan is not mentioned yes
Mon May 28 03:05:53 +0000 2018	1	interesting academic article about afghan maoists
Mon May 28 03:06:28 +0000 2018	0	user_mention user_mention user_mention russia is sending weapons to taliban
Mon May 28 03:07:57 +0000 2018	0	user_mention meet the faced hypocrite lying first lady of afghan nazi regime in the western media she claims she is a christian but
Mon May 28 03:08:30 +0000 2018	0	afghan government has blacklisted at least contractor companies for failing to deliver food and logistics for
Mon May 28 03:09:13 +0000 2018	0	user_mention i prefer peace but if war must come
Mon May 28 03:09:46 +0000 2018	0	user_mention juif gathering its army of madrassah taliban students from across kpk to stall fatamerger bill tomorrow in kp
Mon May 28 03:10:40 +0000 2018	1	user_mention user_mention sure mr chairman
Mon May 28 03:10:46 +0000 2018	0	user_mention user_mention user_mention user_mention user_mention oh good gravy one shooter was an afghan war vet who spent years in the
Mon May 28 03:11:33 +0000 2018	1	user_mention this makes my heart happy
Mon May 28 03:11:37 +0000 2018	1	user_mention user_mention are we going the taliban way an important question to be asked
Mon May 28 03:12:20 +0000 2018	1	user_mention indians are friends that afghanistan can trust
Mon May 28 03:12:27 +0000 2018	1	match of the super six world cup afghanistan vs west indies final and champion
Mon May 28 03:13:55 +0000 2018	1	user_mention afghan beauty user_mention gives me forest blowjob her wet pussy full fuck for off
Mon May 28 03:17:26 +0000 2018	0	fuck you anastasia kannada languaouge fucking videos indian
Mon May 28 03:17:45 +0000 2018	0	and counting no pallets of cash
Mon May 28 03:18:05 +0000 2018	1	congratulations to all nation on being fata reforms time
Mon May 28 03:19:38 +0000 2018	1	end of exile such a class team user_mention this team gave its best throughout the season user_mention
Mon May 28 03:19:51 +0000 2018	1	peace overture
Mon May 28 03:19:59 +0000 2018	1	user_mention as part of usaids efforts to encourage the afghan government to adopt an access and allow private
Mon May 28 03:21:56 +0000 2018	1	we fully support khorasan
Mon May 28 03:22:09 +0000 2018	0	afghan essential oils in demand by foreign perfume industry
Mon May 28 03:24:12 +0000 2018	1	user_mention retweet to honor her so that she is air force senior airman ashton l.m goodman
Mon May 28 03:24:45 +0000 2018	1	user_mention asad durrani says we created militant groups in kashmir
Mon May 28 03:25:04 +0000 2018	1	user_mention naughty afghan beauty user_mention
Mon May 28 03:25:40 +0000 2018	1	user_mention lets not get down to taliban pakistan level we r better off already lets look upwards
Mon May 28 03:27:26 +0000 2018	0	at least two afghan soldiers killed in taliban
Mon May 28 03:27:47 +0000 2018	1	user_mention user_mention bhcht the answer shows what you are my dear my msg was about afghan soldiers be
Mon May 28 03:28:29 +0000 2018	0	user_mention the american taliban and to be avoided at all costs
Mon May 28 03:29:10 +0000 2018	1	alhamdulillah majority of the peoples in pakistan around the world feeling proud about user_mention she is the
Mon May 28 03:29:21 +0000 2018	0	tatted college jock caught and fucked bareback by ryan conner interracial pics
Mon May 28 03:29:59 +0000 2018	1	user_mention user_mention nope we dont want user_mention he is pride of afghan i am very happy that
Mon May 28 03:31:27 +0000 2018	1	top afghan security officials visit pakistan for crucial talks
Mon May 28 03:32:01 +0000 2018	1	afghan xx pic free sex high school korea
Mon May 28 03:32:06 +0000 2018	0	user_mention money and power corrupt weak people the is the new version of warkordism in afghanistan this young man supported by
Mon May 28 03:32:10 +0000 2018	0	user_mention why were five u.s soldiers killed by an american bomber in classified report blames human error for the
Mon May 28 03:32:15 +0000 2018	1	a zig and a zag chevron sampler afghan crochet pattern by crafting friends designs crochet
Mon May 28 03:32:27 +0000 2018	0	she married brothers in family torn by afghan war
Mon May 28 03:32:29 +0000 2018	1	user_mention important story the soldier in the middle is from louisiana
Mon May 28 03:33:52 +0000 2018	1	user_mention a great step both towards peace and tranquility in afghanistan friends can be changed but not neighbours afghan high
Mon May 28 03:34:08 +0000 2018	1	user_mention assalamalekum bro thank u for giving the best and all the best
Mon May 28 03:34:28 +0000 2018	1	user_mention taliban jailing narcos must strictly explain to people that if they do not stop drugs factories in public houses
Mon May 28 03:35:27 +0000 2018	0	dont miss this story from afghanistan about a twice widowed old user_mention user_mention i
Mon May 28 03:36:10 +0000 2018	1	user_mention user_mention user_mention love you rashid than any other player in the world love u so much ki shan n next afridi
Mon May 28 03:37:05 +0000 2018	0	watched strong today and may i just say fuck the taliban those slimy fucks god i hope they all die horrible deaths
Mon May 28 03:37:26 +0000 2018	1	user_mention user_mention user_mention rashid brother you did your best mashallah
Mon May 28 03:38:26 +0000 2018	0	user_mention dont miss this story from afghanistan about a twice widowed old user_mention user_mention i had dreams
Mon May 28 03:38:44 +0000 2018	0	urozgan chory_district at least taliban killed in afghan forces operations
Mon May 28 06:39:56 +0000 2018	0	user_mention the hindu taliban organise a terror training camp in madhya pradesh
Mon May 28 06:40:19 +0000 2018	0	user_mention germany in custody after he injured people and himself in leipzig he attacked his exgirlfriend and another
Mon May 28 06:40:22 +0000 2018	0	user_mention irans warning to pakistan on isis rings hollow considering reports of irgc links to is taliban alqaida
Mon May 28 06:41:29 +0000 2018	1	user_mention the visit of afghan delegation comes against backdrop of an agreement to operationlise afghanistanpakistan action plan for
Mon May 28 06:42:30 +0000 2018	1	talibans care about their neighbours not so much about the end users though opium addiction heroin
[truncated: 29,601 more rows]
